# Supplementary material for: N-(1-Naphth­yl)acetoacetamide
Source: Acta Crystallogr Sect E Struct Rep Online. 2008 Jan 30;64(Pt 2):o531. doi: 10.1107/S1600536808002638 (PMC2960414; doi:10.1107/S1600536808002638)
Supplement: Supplementary file 2 [file e-64-0o531-Isup2.hkl]

# 
# h,k,l, Fc-squared, Fo-squared, sigma(Fo-squared) and status flag 
# 
data_I
_shelx_title ' 080122c in P2(1)/c' 
_shelx_refln_list_code          4 
_shelx_F_calc_maximum      125.75 
_exptl_crystal_F_000       480.00 
_reflns_d_resolution_high  0.8406 
 
loop_ 
 _symmetry_equiv_pos_as_xyz 
 'x, y, z' 
 '-x, y+1/2, -z+1/2' 
 '-x, -y, -z' 
 'x, -y-1/2, z-1/2' 
 
_cell_length_a    17.8560 
_cell_length_b     8.1076 
_cell_length_c     8.5153 
_cell_angle_alpha  90.000 
_cell_angle_beta  102.777 
_cell_angle_gamma  90.000 
 
_shelx_F_squared_multiplier     1.000 
 
loop_ 
 _refln_index_h 
 _refln_index_k 
 _refln_index_l 
 _refln_F_squared_calc 
 _refln_F_squared_meas 
 _refln_F_squared_sigma 
 _refln_observed_status 
   2   0   0     1162.61     1098.47     22.24 o 
   3   0   0     5177.77     4647.94     71.25 o 
   4   0   0       67.39       61.30      3.14 o 
   5   0   0     1038.69     1055.76     17.17 o 
   6   0   0      532.95      495.48      9.15 o 
   7   0   0       71.90       78.82      3.37 o 
   8   0   0     1692.62     1828.52     36.07 o 
   9   0   0     1153.88     1164.50     24.17 o 
  10   0   0      559.14      568.04     13.36 o 
  11   0   0      141.21      142.68      5.31 o 
  12   0   0        3.74        2.03      1.73 o 
  13   0   0       14.35       11.56      3.81 o 
  14   0   0       18.55       17.21      6.11 o 
  15   0   0      348.91      353.54     10.92 o 
  16   0   0       80.32       87.61      5.23 o 
  17   0   0        2.12        2.78      2.75 o 
  18   0   0       15.41        8.19      3.28 o 
  19   0   0        4.81        2.40      3.85 o 
  20   0   0        5.00        1.50      4.09 o 
   1   1   0     5032.07     5186.54     80.76 o 
   2   1   0     1631.33     1582.94     19.26 o 
   3   1   0     1388.98     1390.27     25.27 o 
   4   1   0     1383.07     1339.09     18.53 o 
   5   1   0        0.03        0.56      0.92 o 
   6   1   0       18.44       25.52      1.18 o 
   7   1   0     1349.11     1405.75     17.80 o 
   8   1   0       43.33       44.33      2.21 o 
   9   1   0      869.40      949.49     12.83 o 
  10   1   0       56.41       62.24      2.12 o 
  11   1   0        6.47        5.48      1.29 o 
  12   1   0        1.63       -0.39      1.07 o 
  13   1   0       63.69       56.09      2.82 o 
  14   1   0      238.63      222.71      7.67 o 
  15   1   0      281.78      276.25      7.34 o 
  16   1   0      203.61      189.31      6.08 o 
  17   1   0       17.45       21.83      3.01 o 
  18   1   0        1.22        0.35      2.07 o 
  19   1   0        3.43        3.17      2.48 o 
  20   1   0        0.00       -3.68      2.46 o 
   0   2   0    10161.15     9486.91    335.71 o 
   1   2   0      192.39      182.58      4.71 o 
   2   2   0       87.89       95.21      1.95 o 
   3   2   0      157.66      142.39      5.05 o 
   4   2   0      383.76      374.04      5.30 o 
   5   2   0      157.22      146.65      2.69 o 
   6   2   0       11.27       16.58      1.02 o 
   7   2   0        9.90        8.73      1.01 o 
   8   2   0      147.76      149.08      3.42 o 
   9   2   0      133.88      132.70      3.31 o 
  10   2   0       55.24       54.40      2.21 o 
  11   2   0       33.51       38.58      2.27 o 
  12   2   0        2.86        3.96      1.46 o 
  13   2   0      318.78      304.90      6.54 o 
  14   2   0       86.55       86.54      3.35 o 
  15   2   0        6.40       11.46      2.72 o 
  16   2   0      411.77      393.92     12.60 o 
  17   2   0        1.10        1.77      2.06 o 
  18   2   0        8.74        6.63      2.48 o 
  19   2   0        1.90       -1.42      2.19 o 
  20   2   0        4.38        3.60      3.33 o 
   1   3   0      162.17      176.20      3.30 o 
   2   3   0      116.95      115.80      2.46 o 
   3   3   0     1167.93     1210.55     21.61 o 
   4   3   0     1650.89     1671.90     24.08 o 
   5   3   0      128.38      135.20      3.73 o 
   6   3   0        5.99        8.77      0.92 o 
   7   3   0     1278.07     1347.17     17.41 o 
   8   3   0      109.40       97.44      2.44 o 
   9   3   0        7.64        5.36      1.24 o 
  10   3   0      218.10      205.51      4.99 o 
  11   3   0      139.44      131.91      4.84 o 
  12   3   0        1.86        0.20      1.06 o 
  13   3   0        0.00       -1.10      1.32 o 
  14   3   0        5.31        4.89      1.73 o 
  15   3   0      121.10      108.66      4.37 o 
  16   3   0        2.93        3.78      2.63 o 
  17   3   0        2.33        2.16      2.85 o 
  18   3   0       15.90       10.16      3.65 o 
  19   3   0        3.48        1.47      3.33 o 
   0   4   0        6.47        6.95      1.31 o 
   1   4   0      114.97      113.41      3.27 o 
   2   4   0      531.20      583.41     11.46 o 
   3   4   0      898.09      972.80     14.43 o 
   4   4   0      561.75      533.39     12.80 o 
   5   4   0        0.02        0.19      0.72 o 
   6   4   0        0.96       -0.03      0.66 o 
   7   4   0       54.28       48.95      1.90 o 
   8   4   0       99.71       92.08      4.15 o 
   9   4   0       74.22       73.60      2.35 o 
  10   4   0       29.55       30.81      2.66 o 
  11   4   0       60.80       61.04      2.98 o 
  12   4   0      309.21      302.47     11.15 o 
  13   4   0       15.03        8.15      4.07 o 
  14   4   0       32.36       32.29      3.48 o 
  15   4   0        1.37        0.57      2.22 o 
  16   4   0        2.06       -0.75      2.68 o 
  17   4   0        1.88        1.55      2.95 o 
  18   4   0        2.59        0.30      3.25 o 
   1   5   0       93.72       88.22      3.04 o 
   2   5   0      150.67      150.84      3.48 o 
   3   5   0       34.72       30.65      2.20 o 
   4   5   0        0.10        0.90      1.34 o 
   5   5   0       40.16       38.51      2.31 o 
   6   5   0       99.21       96.73      3.49 o 
   7   5   0       19.73       18.22      2.01 o 
   8   5   0       12.75       12.85      1.71 o 
   9   5   0       81.57       75.68      2.96 o 
  10   5   0       21.83       20.91      2.21 o 
  11   5   0      498.97      478.20     16.04 o 
  12   5   0      218.49      216.65     12.15 o 
  13   5   0      127.34      110.26      7.52 o 
  14   5   0        4.17       -0.78      2.10 o 
  15   5   0       11.44        6.70      2.76 o 
  16   5   0        0.05        4.72      4.11 o 
  17   5   0        3.72        7.78      4.91 o 
   0   6   0       30.54       29.83      4.50 o 
   1   6   0       62.63       61.18      4.23 o 
   2   6   0      101.22       97.06      3.85 o 
   3   6   0       18.95       28.08      6.83 o 
   4   6   0      513.78      511.42     21.39 o 
   5   6   0        2.99        2.73      1.64 o 
   6   6   0       17.72       23.56      2.48 o 
   7   6   0       17.20       23.41      2.25 o 
   8   6   0       17.47       19.01      2.13 o 
   9   6   0        1.74        1.43      1.62 o 
  10   6   0       30.89       33.67      4.08 o 
  11   6   0       88.16       90.87      4.32 o 
  12   6   0       17.98       15.36      3.61 o 
  13   6   0       22.40       11.22      5.59 o 
  14   6   0        0.52        1.11      3.00 o 
  15   6   0        9.35        8.72      3.47 o 
  16   6   0        7.46       14.13      5.46 o 
   1   7   0       81.33       64.11      4.30 o 
   2   7   0      130.00      144.37      6.30 o 
   3   7   0       19.46       24.21      3.64 o 
   4   7   0       86.05       85.04      4.89 o 
   5   7   0       55.23       56.72      4.43 o 
   6   7   0       18.58       21.41      3.44 o 
   7   7   0        0.20       -1.22      1.68 o 
   8   7   0        5.71        6.21      2.27 o 
   9   7   0        0.03       -3.02      2.12 o 
  10   7   0        2.39       -1.47      2.02 o 
  11   7   0        2.39       -1.62      2.61 o 
  12   7   0        2.44        5.53      3.46 o 
  13   7   0       16.91       20.47      4.34 o 
  14   7   0        0.82       -0.02      3.05 o 
   0   8   0        2.45        4.34      3.71 o 
   1   8   0        9.73        6.65      2.83 o 
   2   8   0        0.03       -2.92      1.95 o 
   3   8   0       18.45       21.40      5.01 o 
   4   8   0       13.83       14.01      3.55 o 
   5   8   0       18.81       11.32      3.26 o 
   6   8   0        1.01       -2.12      2.31 o 
   7   8   0       15.91       11.19      5.08 o 
   8   8   0        3.04        3.16      3.17 o 
   9   8   0        6.93        2.55      3.13 o 
  10   8   0        1.98        0.00      4.22 o 
  11   8   0        3.60        1.28      5.10 o 
   1   9   0        0.09       -1.65      2.71 o 
   2   9   0        4.11        0.17      2.80 o 
   3   9   0       11.42       13.68      4.55 o 
   4   9   0       15.95       14.57      3.63 o 
   5   9   0        1.28       -2.18      2.79 o 
   6   9   0        3.56        1.51      3.44 o 
   7   9   0       25.39       23.76      4.43 o 
 -20   1   1       11.26       13.99      3.31 o 
 -19   1   1        5.85        4.27      2.27 o 
 -18   1   1        5.90        5.59      2.24 o 
 -17   1   1       46.62       47.65      3.46 o 
 -16   1   1       69.14       66.06      3.36 o 
 -15   1   1       54.99       56.29      3.28 o 
 -14   1   1        2.26        0.63      1.38 o 
 -13   1   1      200.06      181.21      4.67 o 
 -12   1   1       23.23       30.50      1.91 o 
 -11   1   1      422.32      442.07      7.04 o 
 -10   1   1       28.15       17.94      1.37 o 
  -9   1   1      342.66      375.06      6.76 o 
  -8   1   1      132.67      141.77      3.13 o 
  -7   1   1      736.15      761.71     10.16 o 
  -6   1   1      657.11      636.28     10.09 o 
  -5   1   1     1539.55     1588.68     20.27 o 
  -4   1   1       33.47       41.55      0.90 o 
  -3   1   1       30.47       23.73      0.67 o 
  -2   1   1     1914.80     1907.54     23.20 o 
  -1   1   1     1883.78     1743.72     24.14 o 
   0   1   1     1226.17     1244.13     25.85 o 
   1   1   1      365.82      349.40      6.39 o 
   2   1   1     3435.21     3297.78     45.88 o 
   3   1   1     1082.04     1086.62     15.31 o 
   4   1   1     2776.31     2832.19     38.45 o 
   5   1   1     2655.74     2728.11     37.27 o 
   6   1   1       57.98       64.21      1.97 o 
   7   1   1       53.23       52.21      1.91 o 
   8   1   1       47.90       55.46      3.46 o 
   9   1   1       24.72       31.20      1.90 o 
  10   1   1       28.43       32.12      2.16 o 
  11   1   1       16.60       21.07      1.96 o 
  12   1   1      418.05      394.02      9.75 o 
  13   1   1       34.57       39.04      3.20 o 
  14   1   1       12.96       14.64      2.55 o 
  15   1   1      239.20      243.78      7.01 o 
  16   1   1       77.22       77.46      4.27 o 
  17   1   1       17.20       16.86      2.91 o 
  18   1   1       11.72        7.91      3.23 o 
  19   1   1        1.16       -1.15      3.13 o 
  20   1   1        2.03        2.71      3.43 o 
 -20   2   1        0.92       -3.97      2.64 o 
 -19   2   1       20.50       20.16      4.06 o 
 -18   2   1        3.70        0.57      2.16 o 
 -17   2   1        6.03        2.44      3.68 o 
 -16   2   1       16.40       15.25      2.71 o 
 -15   2   1       55.46       59.15      3.58 o 
 -14   2   1      122.26      125.23      9.84 o 
 -13   2   1      585.37      607.61     10.62 o 
 -12   2   1      843.94      848.96     13.64 o 
 -11   2   1       14.19       16.57      1.34 o 
 -10   2   1        6.93       13.48      1.15 o 
  -9   2   1       67.16       55.54      1.67 o 
  -8   2   1       20.47       16.40      1.05 o 
  -7   2   1       29.63       30.86      1.24 o 
  -6   2   1      262.96      268.06      4.11 o 
  -5   2   1       66.97       81.13      1.68 o 
  -4   2   1      775.94      786.73     14.02 o 
  -3   2   1      907.89      951.82     15.71 o 
  -2   2   1     1248.20     1319.30     31.54 o 
  -1   2   1      169.20      153.19      4.20 o 
   0   2   1      573.89      543.24      8.14 o 
   1   2   1      729.58      750.18     18.84 o 
   2   2   1     3083.46     3081.26     42.25 o 
   3   2   1     3945.89     4013.30     70.09 o 
   4   2   1      855.66      837.56     24.79 o 
   5   2   1     1244.80     1268.69     18.85 o 
   6   2   1        0.01        0.70      0.74 o 
   7   2   1      546.28      552.32     10.68 o 
   8   2   1      865.78      899.03     13.79 o 
   9   2   1      216.30      232.16      4.97 o 
  10   2   1       44.75       39.02      2.08 o 
  11   2   1      656.21      664.57     11.32 o 
  12   2   1      405.95      397.30     14.76 o 
  13   2   1       32.75       38.24      2.71 o 
  14   2   1       18.64       21.15      2.35 o 
  15   2   1        5.00        5.87      2.01 o 
  16   2   1       61.61       62.03      3.66 o 
  17   2   1       15.72       14.95      2.84 o 
  18   2   1        0.01       -2.74      2.17 o 
  19   2   1        6.93        4.44      2.63 o 
 -20   3   1        7.51        9.87      3.85 o 
 -19   3   1        6.72        1.94      3.22 o 
 -18   3   1        1.65       -3.39      2.65 o 
 -17   3   1        2.95        2.21      2.88 o 
 -16   3   1        2.28        0.07      2.68 o 
 -15   3   1        0.00       -3.52      2.35 o 
 -14   3   1       60.71       59.40      6.73 o 
 -13   3   1        0.08       -0.29      1.33 o 
 -12   3   1      409.14      411.58      7.81 o 
 -11   3   1      235.39      222.89      4.95 o 
 -10   3   1      155.03      144.65      3.11 o 
  -9   3   1       32.17       31.07      1.44 o 
  -8   3   1       74.18       81.81      2.05 o 
  -7   3   1      410.21      448.18      6.58 o 
  -6   3   1        0.00        1.24      0.64 o 
  -5   3   1      735.45      801.85     11.83 o 
  -4   3   1      909.52      987.90     16.72 o 
  -3   3   1        1.15        0.33      0.94 o 
  -2   3   1      722.77      753.53     13.07 o 
  -1   3   1      922.88      995.87     19.12 o 
   0   3   1      286.07      315.73      6.30 o 
   1   3   1      206.74      240.51      6.10 o 
   2   3   1       34.42       36.48      1.42 o 
   3   3   1       17.89       15.28      1.20 o 
   4   3   1     1552.98     1585.98     42.37 o 
   5   3   1     1414.06     1420.40     36.37 o 
   6   3   1       34.99       40.75      1.71 o 
   7   3   1        8.61       12.75      1.19 o 
   8   3   1        2.53        1.18      0.84 o 
   9   3   1        1.68       -0.16      0.98 o 
  10   3   1       37.26       39.78      2.46 o 
  11   3   1        0.00       -0.53      1.20 o 
  12   3   1       96.23       82.23      3.14 o 
  13   3   1      134.90      118.71      5.24 o 
  14   3   1       44.30       45.07      3.78 o 
  15   3   1        4.48        3.33      1.94 o 
  16   3   1       28.60       27.82      3.09 o 
  17   3   1        0.79       -0.80      2.82 o 
  18   3   1        7.95        5.63      3.33 o 
  19   3   1        3.07        1.96      5.38 o 
 -19   4   1        3.97        8.13      3.68 o 
 -18   4   1        0.55       -1.96      2.57 o 
 -17   4   1        0.65       -3.15      2.57 o 
 -16   4   1        3.11       -1.02      2.48 o 
 -15   4   1       12.27       14.52      3.57 o 
 -14   4   1        4.37        0.73      1.94 o 
 -13   4   1      114.96      103.55      6.64 o 
 -12   4   1        5.89        4.90      2.53 o 
 -11   4   1       39.37       43.29      3.33 o 
 -10   4   1        0.01       -1.15      1.05 o 
  -9   4   1      220.62      209.61      5.73 o 
  -8   4   1       17.85       18.22      2.17 o 
  -7   4   1        2.83        0.31      0.88 o 
  -6   4   1       10.79       14.46      1.69 o 
  -5   4   1      296.90      350.31      7.31 o 
  -4   4   1      138.15      146.61      3.96 o 
  -3   4   1      823.72      876.88     15.44 o 
  -2   4   1        2.14        0.07      0.73 o 
  -1   4   1       54.31       43.02      1.63 o 
   0   4   1      228.45      219.65      4.22 o 
   1   4   1      179.66      196.89      5.60 o 
   2   4   1       30.78       31.53      1.55 o 
   3   4   1      317.30      327.75     15.31 o 
   4   4   1      476.49      541.90     25.58 o 
   5   4   1       70.51       62.37      4.01 o 
   6   4   1       23.02       17.00      1.32 o 
   7   4   1       20.25       15.02      1.57 o 
   8   4   1       17.28       15.00      1.62 o 
   9   4   1       26.77       30.07      1.74 o 
  10   4   1       25.26       23.36      1.81 o 
  11   4   1       37.68       38.87      2.37 o 
  12   4   1       10.73        8.85      1.96 o 
  13   4   1        1.10       -1.69      1.79 o 
  14   4   1        4.87        4.63      2.33 o 
  15   4   1        0.06       -1.69      2.85 o 
  16   4   1        4.27        8.17      3.64 o 
  17   4   1        2.60       -1.83      4.22 o 
  18   4   1        9.46        3.73      4.83 o 
 -18   5   1        1.46       -0.22      3.47 o 
 -17   5   1       11.55       19.44      4.17 o 
 -16   5   1        7.24       10.43      3.74 o 
 -15   5   1       16.69       16.50      3.67 o 
 -14   5   1       67.10       71.68      4.50 o 
 -13   5   1        0.19        1.64      2.15 o 
 -12   5   1      454.20      476.89     11.08 o 
 -11   5   1       68.60       60.06      3.55 o 
 -10   5   1      175.69      177.29      4.66 o 
  -9   5   1       36.38       32.54      2.53 o 
  -8   5   1        4.43        3.09      1.52 o 
  -7   5   1        0.57       -0.47      1.13 o 
  -6   5   1       45.40       47.42      2.73 o 
  -5   5   1       83.55       87.25      3.24 o 
  -4   5   1      271.34      286.11      6.62 o 
  -3   5   1      367.95      403.59      8.50 o 
  -2   5   1        2.06        0.70      1.07 o 
  -1   5   1       14.11       12.01      1.56 o 
   0   5   1        0.87        0.45      0.81 o 
   1   5   1      113.60      107.99      3.66 o 
   2   5   1        0.20       -0.15      0.89 o 
   3   5   1        0.01       -0.79      0.88 o 
   4   5   1       39.22       47.82      3.04 o 
   5   5   1      154.66      148.44      6.18 o 
   6   5   1        2.87        0.76      1.19 o 
   7   5   1        0.00       -0.38      1.15 o 
   8   5   1       17.04       21.22      2.18 o 
   9   5   1        2.84        2.95      1.46 o 
  10   5   1       12.64       15.88      2.07 o 
  11   5   1       47.28       52.86      3.56 o 
  12   5   1       65.47       55.35      3.73 o 
  13   5   1        0.04       -3.84      2.56 o 
  14   5   1       18.03       23.48      7.32 o 
  15   5   1        5.54        6.36      3.89 o 
  16   5   1        0.18        0.99      3.90 o 
  17   5   1        6.26       11.08      5.23 o 
 -16   6   1        2.16        0.00      4.44 o 
 -15   6   1       11.64        7.89      4.33 o 
 -14   6   1        0.00       -1.69      2.41 o 
 -13   6   1       12.94       16.62      2.99 o 
 -12   6   1       46.93       37.54      3.70 o 
 -11   6   1       61.44       54.99      4.00 o 
 -10   6   1       10.02       11.08      2.54 o 
  -9   6   1      112.87      105.41      5.06 o 
  -8   6   1       23.66       22.50      2.24 o 
  -7   6   1        1.35        3.05      1.65 o 
  -6   6   1       49.44       50.35      2.79 o 
  -5   6   1        0.44        0.30      1.31 o 
  -4   6   1       16.33       18.88      2.30 o 
  -3   6   1        1.07       -1.89      1.26 o 
  -2   6   1        1.49       -0.73      1.47 o 
  -1   6   1       98.56       92.34      3.57 o 
   0   6   1      147.42      147.85     11.93 o 
   1   6   1        2.21       -2.33      1.73 o 
   2   6   1        0.58       -2.01      1.52 o 
   3   6   1       89.58       83.95      4.55 o 
   4   6   1      251.92      246.78     10.30 o 
   5   6   1        9.74       10.10      2.09 o 
   6   6   1      149.60      153.22      5.07 o 
   7   6   1        0.07       -1.69      1.72 o 
   8   6   1        9.35        9.89      2.13 o 
   9   6   1        5.72        4.83      2.03 o 
  10   6   1       67.23       66.74      4.94 o 
  11   6   1      151.50      141.76      7.26 o 
  12   6   1        3.39        8.03      3.30 o 
  13   6   1       43.52       31.00      4.67 o 
  14   6   1       83.10       75.62      5.60 o 
  15   6   1       14.62       23.63      6.77 o 
 -14   7   1        7.51        4.10      3.29 o 
 -13   7   1        1.78        1.90      3.16 o 
 -12   7   1       17.17       13.77      3.84 o 
 -11   7   1        3.55        0.21      2.26 o 
 -10   7   1        6.48        4.08      2.46 o 
  -9   7   1       33.20       33.86      4.04 o 
  -8   7   1       26.24       21.38      3.32 o 
  -7   7   1       33.21       34.68      3.41 o 
  -6   7   1        6.27        5.10      2.17 o 
  -5   7   1      193.56      166.69     10.23 o 
  -4   7   1        1.92        2.54      2.33 o 
  -3   7   1      190.15      177.64      6.93 o 
  -2   7   1      171.25      174.33      8.64 o 
  -1   7   1       12.90        6.91      3.03 o 
   0   7   1      165.75      172.16      6.95 o 
   1   7   1      394.96      408.52     11.92 o 
   2   7   1       43.19       48.60      4.54 o 
   3   7   1        4.85        2.91      2.44 o 
   4   7   1      240.55      249.40     15.90 o 
   5   7   1        2.33        2.54      2.52 o 
   6   7   1        6.33        2.34      2.61 o 
   7   7   1        0.64       -2.53      2.11 o 
   8   7   1        0.02       -0.70      2.92 o 
   9   7   1        0.16       -2.44      2.03 o 
  10   7   1        5.36        6.05      2.33 o 
  11   7   1        9.85        8.40      3.61 o 
  12   7   1        4.35        0.14      3.12 o 
  13   7   1        2.67        4.16      3.43 o 
 -11   8   1        7.42        7.07      4.99 o 
 -10   8   1       14.66       10.37      5.16 o 
  -9   8   1       10.44       11.02      4.85 o 
  -8   8   1       41.55       37.96      4.38 o 
  -7   8   1        5.45        1.22      2.51 o 
  -6   8   1        7.89        4.74      2.76 o 
  -5   8   1        9.02        5.40      2.85 o 
  -4   8   1        6.51        5.99      3.52 o 
  -3   8   1       13.03       13.43      3.28 o 
  -2   8   1      134.90      139.51      8.75 o 
  -1   8   1      129.56      134.44      6.45 o 
   0   8   1       12.89       16.30      3.41 o 
   1   8   1       16.38       18.90      4.48 o 
   2   8   1        1.96        2.79      2.67 o 
   3   8   1        4.46        3.22      2.63 o 
   4   8   1       31.54       27.88      4.22 o 
   5   8   1        1.52        5.47      2.90 o 
   6   8   1        4.85        0.06      2.79 o 
   7   8   1       30.57       26.14      4.74 o 
   8   8   1        1.35        0.21      2.94 o 
   9   8   1        0.42       -4.12      2.75 o 
  10   8   1        0.53        0.25      3.08 o 
  -7   9   1        0.40       -3.83      2.55 o 
  -6   9   1        0.01       -1.28      2.73 o 
  -5   9   1        1.41        1.40      2.69 o 
  -4   9   1        6.21        3.90      3.13 o 
  -3   9   1        0.39       -2.26      2.62 o 
  -2   9   1        1.03       -1.28      2.70 o 
  -1   9   1        9.19       11.53      3.63 o 
   0   9   1       45.05       49.54      5.41 o 
   1   9   1       26.26       21.31      4.10 o 
   2   9   1        2.16        0.79      2.89 o 
   3   9   1        3.22        0.01      2.72 o 
   4   9   1        0.03       -4.03      2.68 o 
   5   9   1        1.26        0.61      3.02 o 
   6   9   1        5.00        4.91      3.30 o 
 -21   0   2        6.56        6.64      3.44 o 
 -20   0   2        3.81        5.13      3.11 o 
 -19   0   2        1.79       -0.01      2.49 o 
 -18   0   2        3.34        1.26      2.46 o 
 -17   0   2        3.76        2.66      2.57 o 
 -16   0   2       27.57       18.19      4.18 o 
 -15   0   2       46.13       36.07      5.22 o 
 -14   0   2       33.77       35.06      3.54 o 
 -13   0   2        2.40        3.25      3.31 o 
 -12   0   2      103.76      108.38      4.68 o 
 -11   0   2        6.54       12.09      2.14 o 
 -10   0   2      553.80      575.69     13.61 o 
  -9   0   2     2777.68     2912.77     56.53 o 
  -8   0   2      816.33      925.34     19.65 o 
  -7   0   2      147.18      146.52      8.63 o 
  -6   0   2      199.74      195.64      5.47 o 
  -5   0   2     2433.06     2533.92     39.70 o 
  -4   0   2      129.72      120.03      3.70 o 
  -3   0   2      828.35      744.80     15.29 o 
  -2   0   2     2953.62     2978.56     82.76 o 
  -1   0   2    15812.42    15788.81    428.71 o 
   0   0   2     1102.60     1070.43     31.19 o 
   1   0   2    15757.64    13654.17    370.92 o 
   2   0   2     1104.93     1078.01     31.61 o 
   3   0   2      722.52      813.76     24.70 o 
   4   0   2      363.46      401.87     13.75 o 
   5   0   2      168.83      165.97      7.28 o 
   6   0   2      129.22      134.72      6.58 o 
   7   0   2       86.55       97.58      5.65 o 
   8   0   2      165.23      164.68      7.97 o 
   9   0   2      641.34      688.65     23.10 o 
  10   0   2      341.90      355.46     14.13 o 
  11   0   2       44.20       47.27      4.85 o 
  12   0   2       79.49       86.43      6.58 o 
  13   0   2        5.37        1.59      3.44 o 
  14   0   2      585.45      638.53     23.51 o 
  15   0   2        2.64        6.99      4.31 o 
  16   0   2      183.54      211.94     12.27 o 
  17   0   2        9.73        7.15      5.12 o 
  18   0   2       55.00       48.92      7.78 o 
  19   0   2       10.52        6.60      5.15 o 
 -21   1   2       10.21       11.10      2.65 o 
 -20   1   2        3.45        2.18      2.03 o 
 -19   1   2        0.14       -1.73      1.77 o 
 -18   1   2        4.51        3.50      1.98 o 
 -17   1   2        7.44       -0.07      1.67 o 
 -16   1   2        7.30        0.71      1.72 o 
 -15   1   2        5.55        0.29      1.51 o 
 -14   1   2       10.14        7.27      1.60 o 
 -13   1   2       69.63       72.86      2.88 o 
 -12   1   2        7.59        5.35      1.35 o 
 -11   1   2       64.16       70.69      2.19 o 
 -10   1   2       19.85       17.16      1.56 o 
  -9   1   2      239.70      265.60      4.55 o 
  -8   1   2     5189.70     5636.73     72.13 o 
  -7   1   2      821.43      846.42     11.20 o 
  -6   1   2       30.24       34.15      1.23 o 
  -5   1   2       44.41       35.27      0.95 o 
  -4   1   2       25.07       29.05      3.00 o 
  -3   1   2        1.13        1.91      0.86 o 
  -2   1   2      510.87      535.31      7.98 o 
  -1   1   2     9772.48     9145.04    176.25 o 
   0   1   2    11548.96    10354.00    161.70 o 
   1   1   2     2038.91     2001.35     32.56 o 
   2   1   2     8466.87     8095.15    231.15 o 
   3   1   2     1482.68     1481.61     42.45 o 
   4   1   2       89.99       82.89      2.82 o 
   5   1   2        5.46        4.95      1.20 o 
   6   1   2        5.65       10.13      2.13 o 
   7   1   2      978.49     1090.49     19.46 o 
   8   1   2       24.91       23.20      2.23 o 
   9   1   2        3.57        2.90      1.42 o 
  10   1   2      153.41      151.09      4.91 o 
  11   1   2      123.29      120.34      9.21 o 
  12   1   2       70.95       63.64      4.05 o 
  13   1   2       11.72       17.96      3.24 o 
  14   1   2       72.94       75.09      4.78 o 
  15   1   2      535.06      581.83     34.25 o 
  16   1   2      144.07      164.43      7.41 o 
  17   1   2        5.58        4.07      3.30 o 
  18   1   2        5.32        3.21      3.23 o 
  19   1   2        0.26       -0.09      3.07 o 
 -20   2   2        0.45        1.78      3.30 o 
 -19   2   2        0.37        1.28      3.00 o 
 -18   2   2        3.15        0.03      2.73 o 
 -17   2   2       84.49       76.87      8.32 o 
 -16   2   2        6.42        4.97      1.92 o 
 -15   2   2      603.00      585.49     10.84 o 
 -14   2   2       49.83       47.61      3.52 o 
 -13   2   2        0.06        1.14      1.38 o 
 -12   2   2      526.28      512.50      8.14 o 
 -11   2   2       25.40       25.82      1.72 o 
 -10   2   2        3.22        1.95      0.82 o 
  -9   2   2       23.52       21.62      2.40 o 
  -8   2   2      232.33      230.68      4.50 o 
  -7   2   2      216.35      217.82      3.33 o 
  -6   2   2        0.54        0.90      0.47 o 
  -5   2   2      318.96      326.09      7.88 o 
  -4   2   2      904.99      942.60     22.32 o 
  -3   2   2       18.49       11.97      0.82 o 
  -2   2   2        0.67        1.38      0.53 o 
  -1   2   2       85.05       86.44      2.12 o 
   0   2   2     1301.44     1313.16     18.88 o 
   1   2   2      654.31      611.00     15.25 o 
   2   2   2       61.33       62.33      2.29 o 
   3   2   2       53.34       55.99      1.67 o 
   4   2   2      102.76       97.19      2.71 o 
   5   2   2      305.02      307.10      5.57 o 
   6   2   2      420.30      439.68     11.94 o 
   7   2   2       42.47       48.21      2.02 o 
   8   2   2       13.45        9.03      1.46 o 
   9   2   2       24.47       27.86      2.41 o 
  10   2   2      120.63      111.23      3.50 o 
  11   2   2      143.02      134.82      4.01 o 
  12   2   2        1.40       -1.19      1.36 o 
  13   2   2       19.75       17.73      2.28 o 
  14   2   2        8.52       12.30      2.27 o 
  15   2   2       52.09       62.40      3.83 o 
  16   2   2       14.15       10.38      2.83 o 
  17   2   2        5.78        0.47      3.06 o 
  18   2   2        1.88       -0.15      3.03 o 
 -20   3   2        5.11       -0.23      3.21 o 
 -19   3   2       10.68       14.65      4.05 o 
 -18   3   2        7.68        3.35      3.14 o 
 -17   3   2       15.72       10.32      3.40 o 
 -16   3   2      148.46      151.41      7.13 o 
 -15   3   2        3.59        4.26      3.23 o 
 -14   3   2       25.89       25.77      6.01 o 
 -13   3   2      181.12      171.39      7.08 o 
 -12   3   2        0.85       -0.25      1.64 o 
 -11   3   2      144.02      141.15      4.06 o 
 -10   3   2       36.36       32.07      1.90 o 
  -9   3   2        8.51        9.12      1.29 o 
  -8   3   2      127.07      127.66      2.87 o 
  -7   3   2      436.53      448.71      8.01 o 
  -6   3   2       34.96       40.04      1.60 o 
  -5   3   2      458.15      511.65     12.37 o 
  -4   3   2      154.17      179.07      5.58 o 
  -3   3   2      317.33      305.21      9.87 o 
  -2   3   2        0.13        0.99      1.61 o 
  -1   3   2     2652.41     2838.09     60.25 o 
   0   3   2      100.44      102.51     10.02 o 
   1   3   2     1184.56     1203.42     25.35 o 
   2   3   2      257.39      261.13      6.05 o 
   3   3   2       16.89       14.07      1.08 o 
   4   3   2      181.72      170.87      5.15 o 
   5   3   2      246.25      233.98      6.42 o 
   6   3   2      153.28      151.02      3.71 o 
   7   3   2      118.83      113.18      5.96 o 
   8   3   2       25.91       29.71      2.03 o 
   9   3   2        5.03        4.62      1.36 o 
  10   3   2        2.68        2.17      1.27 o 
  11   3   2        0.18        0.56      1.36 o 
  12   3   2        1.29       -0.33      1.44 o 
  13   3   2        0.03       -2.23      1.49 o 
  14   3   2        0.02       -1.31      2.02 o 
  15   3   2       33.47       35.51      3.77 o 
  16   3   2        5.61        4.95      2.55 o 
  17   3   2       27.40       26.16      4.34 o 
  18   3   2        0.75        1.36      4.47 o 
 -19   4   2        0.01        1.07      3.26 o 
 -18   4   2       11.40       16.13      4.14 o 
 -17   4   2        6.17        2.61      3.02 o 
 -16   4   2        3.06        0.07      2.81 o 
 -15   4   2       45.55       50.32      6.89 o 
 -14   4   2        6.80        5.98      4.82 o 
 -13   4   2       72.85       68.98      3.85 o 
 -12   4   2       12.80       14.99      2.60 o 
 -11   4   2      483.94      471.58     10.49 o 
 -10   4   2        6.46        3.30      1.74 o 
  -9   4   2      185.55      165.63      4.07 o 
  -8   4   2      191.42      180.50      6.01 o 
  -7   4   2       41.49       38.47      2.10 o 
  -6   4   2        4.55        6.23      1.27 o 
  -5   4   2     1033.61     1096.60     21.73 o 
  -4   4   2       28.58       27.79      2.12 o 
  -3   4   2        5.38        3.71      1.62 o 
  -2   4   2       72.61       76.58      2.01 o 
  -1   4   2       73.10       49.11      1.71 o 
   0   4   2      480.37      479.08     22.75 o 
   1   4   2      343.49      355.85     16.15 o 
   2   4   2       77.04       94.43      5.30 o 
   3   4   2     1030.39     1058.21     46.17 o 
   4   4   2       51.29       51.35      3.87 o 
   5   4   2      207.88      188.76      4.96 o 
   6   4   2        3.58        2.37      0.99 o 
   7   4   2        0.15       -0.99      0.90 o 
   8   4   2       39.23       38.17      1.94 o 
   9   4   2       87.50       88.12      4.68 o 
  10   4   2        0.59        0.54      1.35 o 
  11   4   2        0.52       -2.17      1.56 o 
  12   4   2       33.55       33.06      3.04 o 
  13   4   2        0.08       -2.21      1.65 o 
  14   4   2        3.71        0.33      3.13 o 
  15   4   2        9.46        4.55      3.61 o 
  16   4   2        3.71        1.34      3.34 o 
  17   4   2       19.82       42.27      7.48 o 
 -18   5   2        0.07        0.01      3.30 o 
 -17   5   2        3.73        3.57      3.24 o 
 -16   5   2        0.41       -1.58      2.56 o 
 -15   5   2        8.86       11.69      7.00 o 
 -14   5   2        2.27        0.20      3.53 o 
 -13   5   2        3.14        2.35      2.25 o 
 -12   5   2      200.53      190.60      6.38 o 
 -11   5   2      231.12      235.47      7.00 o 
 -10   5   2      156.78      159.70      5.44 o 
  -9   5   2       19.36       17.90      1.94 o 
  -8   5   2       22.98       25.01      3.29 o 
  -7   5   2       10.66       10.91      1.75 o 
  -6   5   2        0.28        1.21      1.19 o 
  -5   5   2        4.10        6.29      1.46 o 
  -4   5   2       29.80       22.65      2.06 o 
  -3   5   2       63.72       55.63      2.68 o 
  -2   5   2       16.79       22.03      2.13 o 
  -1   5   2      127.91      127.29      5.93 o 
   0   5   2        0.55        0.17      1.21 o 
   1   5   2      135.87      139.13      6.32 o 
   2   5   2        5.16        4.15      1.22 o 
   3   5   2     1034.56     1076.30     56.40 o 
   4   5   2      124.58      128.65     10.07 o 
   5   5   2        2.05        0.29      1.25 o 
   6   5   2       27.19       26.43      2.16 o 
   7   5   2       28.80       31.28      2.57 o 
   8   5   2        8.87        7.15      2.13 o 
   9   5   2       58.56       61.52      3.62 o 
  10   5   2       18.88       17.60      2.75 o 
  11   5   2       31.22       36.22      4.14 o 
  12   5   2      172.99      175.64      9.48 o 
  13   5   2       23.43       23.27      4.24 o 
  14   5   2        0.64        0.41      3.19 o 
  15   5   2        6.78        3.56      3.76 o 
  16   5   2       11.99        9.91      4.31 o 
 -16   6   2        2.33        0.49      3.11 o 
 -15   6   2        1.27        2.93      3.44 o 
 -14   6   2       51.87       57.03      4.29 o 
 -13   6   2       76.24       73.06      4.22 o 
 -12   6   2       21.38       18.87      3.10 o 
 -11   6   2       18.79       14.68      3.42 o 
 -10   6   2        7.82        6.45      2.49 o 
  -9   6   2        0.51       -1.98      1.85 o 
  -8   6   2       32.85       36.82      2.95 o 
  -7   6   2       13.28       18.67      3.64 o 
  -6   6   2        2.02        3.61      1.57 o 
  -5   6   2        8.56        8.70      1.94 o 
  -4   6   2        4.49        3.33      1.56 o 
  -3   6   2       30.38       30.23      2.68 o 
  -2   6   2        7.28        6.57      1.84 o 
  -1   6   2        7.72        8.34      2.39 o 
   0   6   2      113.07      107.22      9.52 o 
   1   6   2       41.43       47.06      4.01 o 
   2   6   2        0.26       -0.95      2.00 o 
   3   6   2      408.45      414.50     58.87 o 
   4   6   2       53.49       57.49      4.38 o 
   5   6   2      376.33      406.96     32.08 o 
   6   6   2        5.73        2.09      2.33 o 
   7   6   2        0.61       -2.55      1.70 o 
   8   6   2        3.98        3.58      2.11 o 
   9   6   2        4.56        0.10      2.09 o 
  10   6   2      105.48      111.64      8.24 o 
  11   6   2        3.09        6.50      2.54 o 
  12   6   2       74.71      103.23      5.34 o 
  13   6   2        7.61       13.63      6.07 o 
  14   6   2        6.55        4.78      3.55 o 
 -14   7   2        1.60        2.30      2.65 o 
 -13   7   2       17.18       20.70      3.60 o 
 -12   7   2       19.84       27.45      3.62 o 
 -11   7   2        1.24       -1.51      2.33 o 
 -10   7   2       13.33       19.61      2.98 o 
  -9   7   2       28.56       35.42      3.76 o 
  -8   7   2       12.16       11.55      2.43 o 
  -7   7   2       86.41       89.89      4.13 o 
  -6   7   2       19.81       23.07      2.77 o 
  -5   7   2        5.94        4.44      2.04 o 
  -4   7   2       14.70       24.88      2.85 o 
  -3   7   2       80.10       81.77      4.86 o 
  -2   7   2        2.21       -0.49      2.19 o 
  -1   7   2        0.88        2.23      4.41 o 
   0   7   2      156.77      159.84     16.08 o 
   1   7   2        1.43        0.44      2.48 o 
   2   7   2       72.41       66.69      5.03 o 
   3   7   2       11.81       13.30      3.27 o 
   4   7   2       49.78       48.22      4.91 o 
   5   7   2        0.21       -1.86      2.36 o 
   6   7   2       11.18        7.56      3.16 o 
   7   7   2        0.02       -0.44      2.51 o 
   8   7   2       15.14       14.15      3.61 o 
   9   7   2       15.01        8.00      6.89 o 
  10   7   2       18.97       25.89      4.86 o 
  11   7   2       17.53       21.72      3.37 o 
  12   7   2        2.54        0.72      3.28 o 
 -11   8   2       13.31       15.96      3.42 o 
 -10   8   2        1.34        2.32      2.96 o 
  -9   8   2       13.76       15.10      5.64 o 
  -8   8   2       38.84       46.93      6.93 o 
  -7   8   2       10.97        6.82      2.86 o 
  -6   8   2       34.74       25.98      4.45 o 
  -5   8   2        0.01       -0.16      2.49 o 
  -4   8   2       94.31       90.32      5.43 o 
  -3   8   2       23.13       25.79      6.10 o 
  -2   8   2        7.27        7.15      3.28 o 
  -1   8   2       73.42       77.27      5.75 o 
   0   8   2       29.49       33.48      4.43 o 
   1   8   2        5.33        3.43      2.90 o 
   2   8   2        4.79        1.82      3.06 o 
   3   8   2        3.48        3.52      2.87 o 
   4   8   2        4.58        2.59      3.75 o 
   5   8   2        0.03       -2.46      2.60 o 
   6   8   2        8.60        9.56      3.76 o 
   7   8   2       41.24       48.04      5.74 o 
   8   8   2       13.94       13.43      4.18 o 
   9   8   2        6.32        5.05      3.67 o 
  -7   9   2        1.91       -1.04      4.58 o 
  -6   9   2        0.05       -0.21      2.83 o 
  -5   9   2        0.06       -0.75      2.89 o 
  -4   9   2        1.33        1.87      2.82 o 
  -3   9   2        0.05       -3.19      2.80 o 
  -2   9   2        1.82        2.48      3.17 o 
  -1   9   2        1.77       -1.01      2.93 o 
   0   9   2        1.24        0.41      2.97 o 
   1   9   2       16.91       20.43      4.23 o 
   2   9   2       14.55       24.87      4.64 o 
   3   9   2       13.18       13.40      3.93 o 
   4   9   2        4.79        5.78      3.50 o 
   5   9   2        5.49        5.42      3.87 o 
 -21   1   3        9.07       10.67      3.21 o 
 -20   1   3        9.00        9.33      3.05 o 
 -19   1   3       12.40        7.78      2.20 o 
 -18   1   3        0.25       -1.73      1.66 o 
 -17   1   3        8.22        3.36      1.84 o 
 -16   1   3       19.64       12.25      2.17 o 
 -15   1   3       39.23       35.65      2.92 o 
 -14   1   3       14.00       12.64      1.97 o 
 -13   1   3        2.54       -0.10      1.23 o 
 -12   1   3        6.03        5.12      1.45 o 
 -11   1   3        2.05        0.35      1.06 o 
 -10   1   3       49.49       43.43      1.76 o 
  -9   1   3      193.03      212.82      4.77 o 
  -8   1   3       66.69       76.49      2.06 o 
  -7   1   3       26.17       26.54      2.59 o 
  -6   1   3     1005.27     1035.20     13.55 o 
  -5   1   3      116.90      123.43      2.57 o 
  -4   1   3      371.38      372.07      8.89 o 
  -3   1   3        0.08        0.02      0.55 o 
  -2   1   3        3.71        2.43      0.67 o 
  -1   1   3        1.61        0.54      0.94 o 
   0   1   3     4290.82     4234.63     88.53 o 
   1   1   3      387.09      381.85      7.96 o 
   2   1   3       10.81       13.14      1.65 o 
   3   1   3     2207.75     2163.32     55.34 o 
   4   1   3      130.77      122.21      3.91 o 
   5   1   3      231.17      207.82      5.55 o 
   6   1   3        1.87        0.15      1.23 o 
   7   1   3      218.53      238.90     14.69 o 
   8   1   3       41.40       41.85      3.64 o 
   9   1   3       14.50       11.21      2.10 o 
  10   1   3        8.97       10.04      2.54 o 
  11   1   3       40.08       45.21      3.93 o 
  12   1   3       18.05       21.75      3.54 o 
  13   1   3       11.63       10.21      3.19 o 
  14   1   3      117.55      122.47      6.52 o 
  15   1   3        0.21        3.34      3.32 o 
  16   1   3       77.31       80.26      5.69 o 
  17   1   3       19.53       16.99      4.23 o 
  18   1   3        1.86       -3.75      3.24 o 
 -20   2   3        0.41        0.51      3.20 o 
 -19   2   3       10.06        9.52      2.94 o 
 -18   2   3       34.56       40.12      4.15 o 
 -17   2   3        1.10       -0.86      2.10 o 
 -16   2   3       72.67       67.39      4.09 o 
 -15   2   3       41.95       46.48      4.13 o 
 -14   2   3       10.86        7.97      1.76 o 
 -13   2   3      140.39      139.84      4.22 o 
 -12   2   3      142.62      135.39      3.99 o 
 -11   2   3        3.89        0.98      1.01 o 
 -10   2   3        4.78        6.71      1.09 o 
  -9   2   3      110.32      112.77      2.75 o 
  -8   2   3        0.74        0.97      0.61 o 
  -7   2   3        9.10        7.72      0.82 o 
  -6   2   3       50.87       49.76      1.70 o 
  -5   2   3       22.07       21.82      1.09 o 
  -4   2   3      208.89      188.81      3.34 o 
  -3   2   3     1353.55     1321.48     16.83 o 
  -2   2   3       98.50      100.61      2.82 o 
  -1   2   3      133.22      135.37      4.32 o 
   0   2   3      122.71      125.88      4.61 o 
   1   2   3       88.55       82.45      5.20 o 
   2   2   3      188.09      187.99      5.84 o 
   3   2   3      256.54      244.93     10.06 o 
   4   2   3      603.00      609.89     16.62 o 
   5   2   3      294.72      293.91     10.37 o 
   6   2   3      141.89      131.76      4.40 o 
   7   2   3     1327.77     1357.17     38.33 o 
   8   2   3       19.78       28.11      2.69 o 
   9   2   3      165.96      176.41      5.63 o 
  10   2   3       92.29       90.23      4.08 o 
  11   2   3        0.12       -1.89      1.70 o 
  12   2   3       15.68       14.31      2.72 o 
  13   2   3       13.62       13.86      2.80 o 
  14   2   3       10.09        9.98      2.84 o 
  15   2   3       25.20       25.37      4.31 o 
  16   2   3        0.10       -4.06      2.71 o 
  17   2   3        0.09       -3.86      2.57 o 
 -20   3   3        0.20       -0.68      3.16 o 
 -19   3   3        1.51        3.04      3.14 o 
 -18   3   3        1.36       -1.20      2.80 o 
 -17   3   3        0.42       -1.48      2.45 o 
 -16   3   3       32.18       31.16      4.51 o 
 -15   3   3        0.68       -4.56      3.04 o 
 -14   3   3        7.18        7.21      2.99 o 
 -13   3   3      322.60      327.47     10.74 o 
 -12   3   3       51.56       54.45      4.53 o 
 -11   3   3        3.69        1.19      1.56 o 
 -10   3   3        2.19        2.76      1.48 o 
  -9   3   3      107.66      102.14      3.00 o 
  -8   3   3        3.55        2.31      0.79 o 
  -7   3   3      147.54      136.95      4.84 o 
  -6   3   3      302.66      319.74      6.36 o 
  -5   3   3        4.59        4.53      1.05 o 
  -4   3   3       38.72       41.23      1.64 o 
  -3   3   3      234.65      258.31     11.62 o 
  -2   3   3      613.18      622.61     20.59 o 
  -1   3   3      183.08      164.59      5.15 o 
   0   3   3        8.33       10.12      1.83 o 
   1   3   3      104.77      113.77      4.87 o 
   2   3   3       79.61       83.64      5.30 o 
   3   3   3      434.24      453.26     25.93 o 
   4   3   3       95.00       99.36      8.19 o 
   5   3   3        2.58        3.68      1.39 o 
   6   3   3        0.13       -1.31      0.87 o 
   7   3   3       92.37       96.07      5.90 o 
   8   3   3       49.10       47.66      3.25 o 
   9   3   3       23.49       27.54      2.81 o 
  10   3   3       40.82       42.36      3.18 o 
  11   3   3       11.77        9.57      2.30 o 
  12   3   3        0.24       -2.71      1.81 o 
  13   3   3        9.46        5.36      2.48 o 
  14   3   3        1.61       -0.37      2.21 o 
  15   3   3       10.29       10.45      3.11 o 
  16   3   3        0.65       -0.99      2.65 o 
  17   3   3        1.88        0.08      2.98 o 
 -19   4   3        0.91        0.97      3.38 o 
 -18   4   3        1.95        2.84      3.29 o 
 -17   4   3       22.67       28.46      4.66 o 
 -16   4   3        0.00       -3.27      2.54 o 
 -15   4   3        7.28        4.95      4.09 o 
 -14   4   3        2.46       -2.13      2.48 o 
 -13   4   3      151.17      150.84      7.16 o 
 -12   4   3      716.75      744.69     15.13 o 
 -11   4   3        1.01       -0.28      2.07 o 
 -10   4   3      241.24      240.06      6.64 o 
  -9   4   3      258.60      255.81      6.78 o 
  -8   4   3      132.79      122.05      6.18 o 
  -7   4   3       63.91       67.65      3.14 o 
  -6   4   3      104.58      107.48      5.90 o 
  -5   4   3       46.17       42.81      2.41 o 
  -4   4   3      543.49      611.60     20.34 o 
  -3   4   3      160.20      167.20      5.85 o 
  -2   4   3      112.11      103.24      5.34 o 
  -1   4   3      252.30      270.86      7.29 o 
   0   4   3        0.06        1.36      0.94 o 
   1   4   3       10.42       10.19      1.38 o 
   2   4   3       36.27       36.85      2.11 o 
   3   4   3       62.49       51.90      3.33 o 
   4   4   3      313.00      293.73      9.71 o 
   5   4   3       47.23       45.91      2.99 o 
   6   4   3       21.80       23.57      2.26 o 
   7   4   3       10.00        8.58      1.84 o 
   8   4   3       22.83       20.52      2.28 o 
   9   4   3        0.15       -1.74      1.59 o 
  10   4   3        5.31        2.94      2.03 o 
  11   4   3       44.90       44.63      4.56 o 
  12   4   3       21.41       20.22      3.08 o 
  13   4   3        0.20       -1.16      2.26 o 
  14   4   3       15.28       11.41      3.76 o 
  15   4   3        1.97       -3.01      3.35 o 
  16   4   3        2.93       -0.68      3.43 o 
 -18   5   3        0.16       -0.37      3.24 o 
 -17   5   3       17.17       20.87      4.36 o 
 -16   5   3        1.87        3.96      3.24 o 
 -15   5   3        3.63        2.84      3.01 o 
 -14   5   3        0.13       -2.32      2.69 o 
 -13   5   3       84.36       90.07      7.33 o 
 -12   5   3       73.38       87.48      4.41 o 
 -11   5   3      240.73      240.64      7.16 o 
 -10   5   3       49.12       52.90      3.62 o 
  -9   5   3        5.65        3.64      2.04 o 
  -8   5   3       28.16       25.20      2.89 o 
  -7   5   3        4.08        1.94      1.41 o 
  -6   5   3       11.87        8.91      1.77 o 
  -5   5   3      131.61      132.83      5.58 o 
  -4   5   3      126.25      120.69      4.20 o 
  -3   5   3       49.97       49.23      4.64 o 
  -2   5   3        0.11        0.19      1.27 o 
  -1   5   3      171.65      154.12     10.93 o 
   0   5   3       46.75       42.57      3.40 o 
   1   5   3        0.09       -1.30      1.20 o 
   2   5   3       44.12       53.85      2.89 o 
   3   5   3       80.71       90.14      5.98 o 
   4   5   3      313.06      299.68     19.12 o 
   5   5   3       41.51       43.39      2.69 o 
   6   5   3        1.08       -1.44      1.48 o 
   7   5   3        4.55        0.45      1.59 o 
   8   5   3       43.09       46.24      3.01 o 
   9   5   3        5.11        0.86      2.05 o 
  10   5   3        0.09       -0.78      2.14 o 
  11   5   3       43.35       42.60      4.14 o 
  12   5   3        1.24        2.31      2.75 o 
  13   5   3       16.39       17.36      3.51 o 
  14   5   3        0.58       -4.72      3.15 o 
  15   5   3        0.08       -2.43      3.38 o 
 -16   6   3        3.56        4.38      3.73 o 
 -15   6   3        1.23       -0.05      3.32 o 
 -14   6   3        2.50       -1.36      3.00 o 
 -13   6   3        5.96        9.92      4.78 o 
 -12   6   3       84.02       82.98      4.46 o 
 -11   6   3       58.69       63.89      4.83 o 
 -10   6   3        0.48       -2.30      1.93 o 
  -9   6   3        7.57        5.37      2.63 o 
  -8   6   3        7.39        6.23      3.53 o 
  -7   6   3       15.32       13.97      2.22 o 
  -6   6   3       67.33       58.08      3.16 o 
  -5   6   3       80.44       69.85      5.85 o 
  -4   6   3       28.24       29.46      2.87 o 
  -3   6   3       85.94       87.98      6.42 o 
  -2   6   3       45.28       51.94      3.42 o 
  -1   6   3       67.02       71.43      4.25 o 
   0   6   3       32.78       31.17      2.96 o 
   1   6   3       63.41       60.09      3.43 o 
   2   6   3       38.76       38.17      3.41 o 
   3   6   3      356.69      359.82     28.72 o 
   4   6   3      291.55      307.59     43.26 o 
   5   6   3      170.21      171.12     34.43 o 
   6   6   3        3.25        1.33      3.59 o 
   7   6   3        0.00       -2.76      1.84 o 
   8   6   3        3.42        4.45      2.39 o 
   9   6   3        3.15        3.30      2.46 o 
  10   6   3        9.19       14.66      2.97 o 
  11   6   3       17.31       23.36      3.71 o 
  12   6   3      121.90      125.85      9.41 o 
  13   6   3        0.00        4.08      3.05 o 
 -14   7   3        1.77       -0.77      3.66 o 
 -13   7   3        0.31       -2.82      2.50 o 
 -12   7   3        0.60       -1.92      2.27 o 
 -11   7   3        8.46        4.88      2.73 o 
 -10   7   3       43.43       48.57      4.22 o 
  -9   7   3       42.76       60.37     10.03 o 
  -8   7   3       19.97       21.82      3.87 o 
  -7   7   3        0.00       -2.32      1.73 o 
  -6   7   3       10.47       10.84      2.42 o 
  -5   7   3       33.71       38.51      3.45 o 
  -4   7   3      226.05      185.25     10.58 o 
  -3   7   3        0.13       -0.74      1.96 o 
  -2   7   3        2.69        0.17      1.88 o 
  -1   7   3      119.26      127.64     16.73 o 
   0   7   3        7.55        7.42      3.03 o 
   1   7   3        8.78        5.70      2.92 o 
   2   7   3        0.06       -2.72      2.45 o 
   3   7   3       14.40       10.86      4.00 o 
   4   7   3        0.33       -1.56      2.37 o 
   5   7   3        0.05        0.43      2.64 o 
   6   7   3        1.75       -0.48      2.51 o 
   7   7   3        1.00        0.19      3.12 o 
   8   7   3        3.67       -1.37      3.18 o 
   9   7   3        1.49       -3.43      2.95 o 
  10   7   3       10.94       15.46      4.59 o 
  11   7   3       53.51       60.38      6.69 o 
 -11   8   3       21.46       33.19      4.38 o 
 -10   8   3        0.75       -2.09      2.47 o 
  -9   8   3       14.30       16.16      3.88 o 
  -8   8   3       10.98       11.93      3.43 o 
  -7   8   3       33.78       23.91      5.53 o 
  -6   8   3        3.96        2.56      4.03 o 
  -5   8   3        8.45        6.06      3.00 o 
  -4   8   3        1.43        1.52      2.74 o 
  -3   8   3       17.32       15.74      3.62 o 
  -2   8   3       55.07       66.92      5.37 o 
  -1   8   3       80.35      100.40      6.22 o 
   0   8   3       42.85       59.56      8.83 o 
   1   8   3       10.39        8.62      3.45 o 
   2   8   3        5.05        1.55      3.02 o 
   3   8   3       13.83       11.00      3.78 o 
   4   8   3        2.20        1.27      3.16 o 
   5   8   3       10.38       12.63      4.09 o 
   6   8   3       14.90       12.96      4.45 o 
   7   8   3       11.82       15.75      4.45 o 
   8   8   3        5.44        2.67      4.05 o 
  -5   9   3        4.72        5.27      3.38 o 
  -4   9   3        4.61        2.40      3.14 o 
  -3   9   3        3.67        0.20      3.00 o 
  -2   9   3       20.89       20.64      4.45 o 
  -1   9   3       27.18       39.23      6.25 o 
   0   9   3        0.26        0.66      3.88 o 
   1   9   3        1.33        3.52      3.50 o 
   2   9   3        1.12       -4.89      3.26 o 
 -20   0   4        2.00        4.79      3.39 o 
 -19   0   4        0.55       -0.31      2.81 o 
 -18   0   4        9.06        5.47      4.92 o 
 -17   0   4       43.79       38.09      4.60 o 
 -16   0   4       25.28       47.65      4.99 o 
 -15   0   4       99.67       86.68      5.13 o 
 -14   0   4       39.67       45.66      4.45 o 
 -13   0   4        4.31        0.55      1.93 o 
 -12   0   4        1.07       -1.52      1.83 o 
 -11   0   4       27.31       28.32      3.14 o 
 -10   0   4       71.45       82.27      4.23 o 
  -9   0   4     1063.57     1150.44     41.34 o 
  -8   0   4     1012.74     1043.35     17.87 o 
  -7   0   4      506.11      529.74     12.90 o 
  -6   0   4     1673.28     1699.48     34.39 o 
  -5   0   4      924.12      932.45     19.99 o 
  -4   0   4        9.77       15.15      2.01 o 
  -3   0   4        3.36        1.56      1.78 o 
  -2   0   4      596.32      595.17     20.34 o 
  -1   0   4       93.10       84.87      5.54 o 
   0   0   4      221.90      196.67      9.08 o 
   1   0   4       28.42       42.85      4.17 o 
   2   0   4      610.40      525.24     18.40 o 
   3   0   4      466.09      463.27     16.80 o 
   4   0   4      161.99      162.59      8.35 o 
   5   0   4       55.55       66.98      5.38 o 
   6   0   4       44.83       52.12      5.20 o 
   7   0   4      146.34      163.30      8.92 o 
   8   0   4       74.67       87.59      6.62 o 
   9   0   4      126.04      133.77      8.43 o 
  10   0   4        9.00        9.11      3.99 o 
  11   0   4       14.67       11.26      4.29 o 
  12   0   4       94.44      124.82      9.03 o 
  13   0   4       15.03       14.70      5.24 o 
  14   0   4       29.27       39.71      7.20 o 
  15   0   4      566.19      663.97     26.42 o 
  16   0   4       47.54       71.40      9.44 o 
  17   0   4        1.18       -4.47      5.02 o 
 -20   1   4       15.39       13.66      3.15 o 
 -19   1   4        4.70        1.28      2.55 o 
 -18   1   4        2.79       -1.94      1.82 o 
 -17   1   4        3.15        3.69      2.03 o 
 -16   1   4      170.43      142.93      4.80 o 
 -15   1   4       21.81       16.72      2.37 o 
 -14   1   4        1.02        0.32      1.47 o 
 -13   1   4       39.27       29.81      2.84 o 
 -12   1   4       20.73       24.26      2.26 o 
 -11   1   4        2.68        2.88      1.31 o 
 -10   1   4        8.02        7.06      1.40 o 
  -9   1   4        6.25        6.81      1.07 o 
  -8   1   4      224.38      249.86      4.56 o 
  -7   1   4        0.64        0.17      0.76 o 
  -6   1   4        0.07       -1.02      0.68 o 
  -5   1   4        0.72       -0.63      0.90 o 
  -4   1   4       27.15       32.67      1.85 o 
  -3   1   4       58.77       67.48      2.51 o 
  -2   1   4       13.42        8.86      1.83 o 
  -1   1   4      381.71      325.05      7.42 o 
   0   1   4     2778.87     2758.12     45.41 o 
   1   1   4        0.00        1.52      1.80 o 
   2   1   4     1503.28     1378.90     24.31 o 
   3   1   4      542.42      553.96     17.62 o 
   4   1   4       65.95       72.60      3.40 o 
   5   1   4        5.67        6.65      2.16 o 
   6   1   4      378.31      409.87     15.98 o 
   7   1   4       12.23       16.56      2.90 o 
   8   1   4      102.09      113.36      5.31 o 
   9   1   4        0.42       -1.89      1.81 o 
  10   1   4       39.47       41.80      4.19 o 
  11   1   4        0.37       -0.83      2.24 o 
  12   1   4       30.91       39.53      4.69 o 
  13   1   4        0.25       -1.83      2.68 o 
  14   1   4       30.84       33.11      4.87 o 
  15   1   4        0.61        2.68      3.30 o 
  16   1   4       36.24       48.95      5.87 o 
  17   1   4        2.39        0.50      3.56 o 
 -20   2   4        0.29       -1.08      2.68 o 
 -19   2   4        0.03        0.43      2.57 o 
 -18   2   4        1.34        1.20      2.48 o 
 -17   2   4        2.66        2.71      2.46 o 
 -16   2   4       73.89       57.37      4.57 o 
 -15   2   4        0.46        1.16      2.21 o 
 -14   2   4        0.11       -1.09      1.96 o 
 -13   2   4      228.77      218.51      5.67 o 
 -12   2   4        3.67        1.12      1.49 o 
 -11   2   4        1.05       -1.52      1.17 o 
 -10   2   4       40.42       42.92      2.00 o 
  -9   2   4      429.71      442.31      7.13 o 
  -8   2   4      263.74      276.44      5.01 o 
  -7   2   4       61.88       63.11      1.83 o 
  -6   2   4       83.34       85.93      2.27 o 
  -5   2   4       85.47       88.76      2.29 o 
  -4   2   4        0.21       -0.32      0.67 o 
  -3   2   4       87.28       85.24      2.43 o 
  -2   2   4      461.27      470.28      8.94 o 
  -1   2   4     1913.96     1964.30     27.75 o 
   0   2   4      173.03      170.94      7.22 o 
   1   2   4        4.21        3.55      1.69 o 
   2   2   4     1202.28     1167.26     63.20 o 
   3   2   4      119.26      124.49      4.36 o 
   4   2   4        0.03       -2.05      1.37 o 
   5   2   4        0.65       -1.75      1.34 o 
   6   2   4        3.29        2.05      1.62 o 
   7   2   4      197.68      204.52      7.15 o 
   8   2   4       12.41       11.68      2.29 o 
   9   2   4        1.61        1.29      1.94 o 
  10   2   4       30.89       31.74      3.41 o 
  11   2   4       10.53        7.71      2.46 o 
  12   2   4       17.79       17.95      3.16 o 
  13   2   4        1.85       -1.74      4.11 o 
  14   2   4       20.43       23.46      7.41 o 
  15   2   4       45.44       46.61      5.69 o 
  16   2   4        1.00        4.29      3.64 o 
 -19   3   4       10.52       10.01      3.86 o 
 -18   3   4        6.61        6.29      3.62 o 
 -17   3   4       18.21       11.47      3.79 o 
 -16   3   4        1.28       -3.20      2.13 o 
 -15   3   4        0.50       -2.43      2.18 o 
 -14   3   4      141.90      149.61      5.82 o 
 -13   3   4      267.66      287.91      8.17 o 
 -12   3   4      484.55      521.04     11.74 o 
 -11   3   4       12.48       17.21      2.71 o 
 -10   3   4        9.91       10.01      1.72 o 
  -9   3   4      299.33      306.69      6.34 o 
  -8   3   4      504.46      529.46      9.77 o 
  -7   3   4      182.54      173.83      3.80 o 
  -6   3   4       63.67       54.56      2.25 o 
  -5   3   4       20.06       19.91      1.57 o 
  -4   3   4       73.97       72.08      3.02 o 
  -3   3   4      191.65      188.63      4.57 o 
  -2   3   4       52.41       56.13      2.27 o 
  -1   3   4        2.54        1.03      1.09 o 
   0   3   4      546.92      586.88     17.16 o 
   1   3   4      205.57      192.41      6.77 o 
   2   3   4      138.81      139.22      4.54 o 
   3   3   4      100.28       92.90      4.49 o 
   4   3   4       80.89       85.42      3.67 o 
   5   3   4        5.17        2.51      1.83 o 
   6   3   4        3.65        1.20      1.58 o 
   7   3   4       10.54        7.97      2.06 o 
   8   3   4        0.14       -2.31      1.54 o 
   9   3   4       19.04       17.10      2.74 o 
  10   3   4       24.55       31.12      4.35 o 
  11   3   4      168.68      174.09      6.34 o 
  12   3   4        5.81        5.85      2.59 o 
  13   3   4        9.61        9.85      3.50 o 
  14   3   4        2.46       -0.04      2.66 o 
  15   3   4        2.80        1.10      2.82 o 
  16   3   4        6.68        8.46      4.35 o 
 -18   4   4        5.58        3.01      4.33 o 
 -17   4   4        2.46        2.65      4.15 o 
 -16   4   4        0.98        0.68      2.99 o 
 -15   4   4        2.85        2.19      3.11 o 
 -14   4   4      122.29      126.51      6.94 o 
 -13   4   4       13.33       18.00      5.69 o 
 -12   4   4      141.30      146.33      7.24 o 
 -11   4   4        4.15        1.22      1.98 o 
 -10   4   4       68.19       68.78      3.67 o 
  -9   4   4      555.66      563.99     19.42 o 
  -8   4   4        2.25        3.24      2.06 o 
  -7   4   4        6.87       12.12      1.84 o 
  -6   4   4      111.48      122.58      6.63 o 
  -5   4   4      263.96      279.32     10.10 o 
  -4   4   4      198.67      187.72     12.81 o 
  -3   4   4        0.83        0.79      1.48 o 
  -2   4   4       38.52       42.54      2.84 o 
  -1   4   4       79.03       86.41      4.32 o 
   0   4   4       23.05       24.62      2.62 o 
   1   4   4       35.54       41.16      2.78 o 
   2   4   4       60.96       60.56      2.76 o 
   3   4   4       54.93       48.46      2.87 o 
   4   4   4        0.12       -0.84      1.42 o 
   5   4   4       11.71        6.08      1.87 o 
   6   4   4       13.54       12.29      3.85 o 
   7   4   4        4.26        0.03      2.49 o 
   8   4   4       17.34       12.27      2.57 o 
   9   4   4       82.30       76.08      4.22 o 
  10   4   4       16.64        7.65      2.65 o 
  11   4   4       10.47        7.94      2.63 o 
  12   4   4        0.22       -2.23      2.33 o 
  13   4   4       25.90       26.35      3.83 o 
  14   4   4       10.25        8.35      3.11 o 
  15   4   4       10.16        7.51      3.37 o 
 -17   5   4        0.85        1.19      3.65 o 
 -16   5   4        2.63        5.77      6.60 o 
 -15   5   4        0.34       -4.29      2.86 o 
 -14   5   4       20.34       22.19      4.46 o 
 -13   5   4       11.74       15.54      3.96 o 
 -12   5   4        9.73       11.54      3.80 o 
 -11   5   4       42.00       43.81      3.88 o 
 -10   5   4        0.21       -1.69      2.03 o 
  -9   5   4       17.09       10.95      8.01 o 
  -8   5   4        0.23       -2.87      1.91 o 
  -7   5   4        2.17        1.36      1.61 o 
  -6   5   4        8.90        8.10      2.10 o 
  -5   5   4      115.91      120.85      5.96 o 
  -4   5   4        0.27       -0.95      1.27 o 
  -3   5   4        5.32        2.11      1.46 o 
  -2   5   4        9.92       10.66      2.04 o 
  -1   5   4        2.47        0.89      1.47 o 
   0   5   4        4.46        4.28      1.81 o 
   1   5   4        0.33       -1.03      1.54 o 
   2   5   4      243.22      233.47     23.79 o 
   3   5   4       34.96       40.74      2.90 o 
   4   5   4      600.86      631.25     33.81 o 
   5   5   4       16.73       20.92      2.62 o 
   6   5   4       16.03       14.93      2.51 o 
   7   5   4       75.85       72.04      3.67 o 
   8   5   4        5.07        1.77      1.89 o 
   9   5   4        0.81       -0.63      1.88 o 
  10   5   4       11.85       12.57      2.56 o 
  11   5   4        0.00       -1.96      2.61 o 
  12   5   4        8.00        4.43      3.20 o 
  13   5   4        3.07       -0.21      2.89 o 
 -15   6   4        7.93        6.23      4.02 o 
 -14   6   4        7.22        7.57      3.94 o 
 -13   6   4       16.63       12.36      4.09 o 
 -12   6   4       22.61       30.02      4.15 o 
 -11   6   4       36.05       35.69      3.74 o 
 -10   6   4       14.44       16.17      3.03 o 
  -9   6   4        0.07       -2.55      2.26 o 
  -8   6   4       18.54       21.13      3.54 o 
  -7   6   4        0.95        0.91      2.34 o 
  -6   6   4       17.87       21.60      2.68 o 
  -5   6   4      125.87      107.40      7.06 o 
  -4   6   4       58.81       57.15      6.02 o 
  -3   6   4        0.05       -1.61      1.59 o 
  -2   6   4        3.11        1.13      1.73 o 
  -1   6   4       35.74       39.90      3.49 o 
   0   6   4      120.88      113.73      7.68 o 
   1   6   4        0.91        1.02      2.00 o 
   2   6   4       21.88       22.58      3.19 o 
   3   6   4       77.95       82.74     11.06 o 
   4   6   4      196.02      199.47     21.02 o 
   5   6   4        0.15       -0.59      2.34 o 
   6   6   4       14.41       10.12      3.59 o 
   7   6   4        1.83       -3.55      2.80 o 
   8   6   4        1.07        1.28      3.25 o 
   9   6   4        4.19       -0.53      2.58 o 
  10   6   4        0.25        3.96      2.84 o 
  11   6   4       41.85       49.00      4.91 o 
  12   6   4        0.62        1.15      3.23 o 
 -13   7   4        6.09        6.76      3.95 o 
 -12   7   4       25.01       26.88      3.75 o 
 -11   7   4        0.07       -0.76      2.56 o 
 -10   7   4        2.30        1.52      2.94 o 
  -9   7   4        0.88       -2.05      2.55 o 
  -8   7   4       99.27      106.82      6.10 o 
  -7   7   4       47.25       48.77      4.99 o 
  -6   7   4        9.62       12.12      2.57 o 
  -5   7   4       17.20       10.88      2.58 o 
  -4   7   4        1.42        0.34      1.93 o 
  -3   7   4       12.04        9.83      2.49 o 
  -2   7   4        6.88        2.33      2.16 o 
  -1   7   4       57.08       58.46      4.13 o 
   0   7   4        0.14       -1.00      2.57 o 
   1   7   4       96.13       95.63     17.54 o 
   2   7   4      116.21      110.55     19.60 o 
   3   7   4       18.65       18.96      7.56 o 
   4   7   4       25.51       36.20      6.68 o 
   5   7   4       11.00        7.94      3.79 o 
   6   7   4        3.87        5.41      3.52 o 
   7   7   4        6.76        1.74      4.14 o 
   8   7   4       16.11       16.39      4.60 o 
   9   7   4        0.49       -4.76      3.99 o 
 -10   8   4        5.49        2.90      3.44 o 
  -9   8   4       14.40       12.48      3.81 o 
  -8   8   4        1.54       -3.74      2.65 o 
  -7   8   4        0.32       -0.80      2.67 o 
  -6   8   4        7.39       10.89      4.72 o 
  -5   8   4        1.37       -1.21      2.91 o 
  -4   8   4        5.84        2.50      2.98 o 
  -3   8   4        3.07        3.29      3.16 o 
  -2   8   4       97.23      117.85      7.47 o 
  -1   8   4       11.09        9.21      3.88 o 
   0   8   4       95.28       92.40     12.07 o 
   1   8   4       10.42        9.42      3.68 o 
   2   8   4        1.86       -2.00      4.33 o 
   3   8   4        8.39        4.27      3.59 o 
   4   8   4        0.09       -0.96      4.44 o 
   5   8   4       10.54       12.41      4.27 o 
   6   8   4       16.67       29.32      5.31 o 
 -20   1   5        0.34       -0.40      2.75 o 
 -19   1   5        2.02       -1.21      2.56 o 
 -18   1   5        0.86       -4.33      2.89 o 
 -17   1   5       23.47       24.80      3.67 o 
 -16   1   5       17.74       13.98      2.49 o 
 -15   1   5        2.73       -0.69      1.77 o 
 -14   1   5       11.09        6.71      2.05 o 
 -13   1   5       26.04       26.68      2.60 o 
 -12   1   5       36.01       40.78      2.95 o 
 -11   1   5       12.95       12.87      1.95 o 
 -10   1   5       91.15       81.81      3.18 o 
  -9   1   5      138.31      131.70      3.93 o 
  -8   1   5        3.14        3.73      1.13 o 
  -7   1   5       30.82       30.57      2.50 o 
  -6   1   5        8.47        7.16      1.39 o 
  -5   1   5       29.48       23.99      2.45 o 
  -4   1   5       50.22       44.49      2.33 o 
  -3   1   5        0.89        0.79      1.08 o 
  -2   1   5        1.09        0.43      1.08 o 
  -1   1   5     1076.02     1061.22     29.80 o 
   0   1   5      169.80      152.32      5.98 o 
   1   1   5      140.99      141.02      5.77 o 
   2   1   5      135.33      129.44      5.57 o 
   3   1   5       61.42       57.78      7.05 o 
   4   1   5       38.88       42.73      3.80 o 
   5   1   5       46.23       48.59      4.25 o 
   6   1   5       71.33       70.01      4.39 o 
   7   1   5       46.92       47.94      4.13 o 
   8   1   5        2.45        1.93      2.28 o 
   9   1   5       45.69       47.93      4.83 o 
  10   1   5        4.08        4.09      2.84 o 
  11   1   5        2.95        2.64      3.42 o 
  12   1   5        7.94        3.23      3.59 o 
  13   1   5        2.81        1.02      3.32 o 
  14   1   5       31.26       33.83      5.30 o 
  15   1   5       24.18       23.09      4.93 o 
 -19   2   5        1.37        2.61      2.83 o 
 -18   2   5        6.63        7.28      2.89 o 
 -17   2   5        4.60        2.65      2.52 o 
 -16   2   5        6.35        6.45      2.76 o 
 -15   2   5       22.90       23.18      5.16 o 
 -14   2   5        2.32        1.95      2.38 o 
 -13   2   5        5.67        3.66      2.37 o 
 -12   2   5       58.84       60.62      3.21 o 
 -11   2   5      216.89      218.18      5.60 o 
 -10   2   5       68.44       69.54      2.99 o 
  -9   2   5        0.29       -1.44      0.96 o 
  -8   2   5       72.30       71.03      2.38 o 
  -7   2   5       77.02       76.97      2.66 o 
  -6   2   5       19.05       20.05      3.12 o 
  -5   2   5       10.12       11.51      1.29 o 
  -4   2   5      324.98      332.47      6.39 o 
  -3   2   5       99.91       99.47      2.91 o 
  -2   2   5      255.28      247.34      9.49 o 
  -1   2   5       34.41       37.67      2.76 o 
   0   2   5      368.25      346.94      8.40 o 
   1   2   5       13.95        8.28      2.05 o 
   2   2   5      704.29      675.35     23.78 o 
   3   2   5       96.88       94.28      5.08 o 
   4   2   5       69.62       68.71      3.60 o 
   5   2   5        4.31        5.51      2.03 o 
   6   2   5       68.35       63.34      3.95 o 
   7   2   5       14.97       13.63      3.10 o 
   8   2   5       48.61       52.08      4.11 o 
   9   2   5        1.54       -0.71      2.02 o 
  10   2   5        4.34        1.22      2.55 o 
  11   2   5        9.38        7.91      3.29 o 
  12   2   5        2.51        1.88      3.06 o 
  13   2   5        0.24       -0.54      3.07 o 
  14   2   5        1.33       -0.04      3.40 o 
  15   2   5        0.30       -2.35      3.29 o 
 -19   3   5        0.14       -2.58      2.90 o 
 -18   3   5        0.00       -0.87      2.66 o 
 -17   3   5        0.13       -0.58      2.46 o 
 -16   3   5        9.27       14.25      3.29 o 
 -15   3   5       46.67       55.38      4.66 o 
 -14   3   5       40.08       46.82      4.28 o 
 -13   3   5      159.50      151.31      5.86 o 
 -12   3   5      359.71      397.67     10.05 o 
 -11   3   5       48.21       52.83      3.85 o 
 -10   3   5      201.48      210.23      6.44 o 
  -9   3   5       26.35       30.44      2.91 o 
  -8   3   5       53.21       58.09      2.99 o 
  -7   3   5       55.25       48.60      2.27 o 
  -6   3   5        2.42        0.08      1.11 o 
  -5   3   5       31.04       24.67      2.33 o 
  -4   3   5      100.81      112.64      3.54 o 
  -3   3   5       11.52        8.44      1.50 o 
  -2   3   5        0.23       -0.35      1.08 o 
  -1   3   5       11.77       12.66      3.49 o 
   0   3   5       56.65       52.39      3.11 o 
   1   3   5        8.06        8.04      1.89 o 
   2   3   5       79.11       77.89      6.48 o 
   3   3   5      249.70      242.32     11.41 o 
   4   3   5       86.80       86.60      4.13 o 
   5   3   5       11.96        5.34      2.26 o 
   6   3   5       12.47       10.43      2.55 o 
   7   3   5       19.54       16.36      2.75 o 
   8   3   5       37.18       41.80      3.99 o 
   9   3   5        7.07        3.91      2.54 o 
  10   3   5        8.94       12.36      3.04 o 
  11   3   5       54.38       47.86      4.53 o 
  12   3   5        0.10       -3.00      2.49 o 
  13   3   5        0.10       -3.95      2.63 o 
  14   3   5        5.56        4.09      3.49 o 
 -18   4   5       12.43       10.25      4.26 o 
 -17   4   5       17.14       24.80      4.81 o 
 -16   4   5        0.07       -3.09      4.30 o 
 -15   4   5        0.93        0.69      3.09 o 
 -14   4   5       20.11       19.86      4.32 o 
 -13   4   5      212.83      213.05      9.32 o 
 -12   4   5       66.98       80.18     13.89 o 
 -11   4   5       20.00       23.88      7.90 o 
 -10   4   5       55.07       66.55      5.49 o 
  -9   4   5      202.51      207.83     17.63 o 
  -8   4   5      115.42      107.41      5.95 o 
  -7   4   5       20.69       32.45      3.71 o 
  -6   4   5       24.30       24.55      2.64 o 
  -5   4   5      125.80      121.82      9.65 o 
  -4   4   5       61.20       53.44      3.21 o 
  -3   4   5       35.05       22.93      2.57 o 
  -2   4   5       46.74       44.33      3.33 o 
  -1   4   5        9.80        7.88      1.98 o 
   0   4   5        0.21       -1.69      1.38 o 
   1   4   5        1.23        0.68      1.43 o 
   2   4   5       46.24       48.24      3.39 o 
   3   4   5        2.60        0.86      1.59 o 
   4   4   5        6.88        5.17      3.70 o 
   5   4   5       14.01        6.00      2.41 o 
   6   4   5      136.02      126.91      5.84 o 
   7   4   5       43.71       43.48      6.28 o 
   8   4   5        7.03        4.44      2.49 o 
   9   4   5        5.70        0.79      2.48 o 
  10   4   5       18.28       13.17      3.13 o 
  11   4   5        1.44       -1.27      2.44 o 
  12   4   5        6.75        4.49      3.97 o 
  13   4   5        5.62        2.03      3.03 o 
 -16   5   5       11.87       12.63      4.43 o 
 -15   5   5        1.01       -2.60      3.06 o 
 -14   5   5        0.03       -3.82      2.81 o 
 -13   5   5        5.00        3.70      3.32 o 
 -12   5   5       50.31       62.98      6.38 o 
 -11   5   5      104.17      125.80      7.29 o 
 -10   5   5      127.74      133.82      6.69 o 
  -9   5   5       79.72       87.18      7.78 o 
  -8   5   5        2.59       -1.63      2.24 o 
  -7   5   5        2.39        0.24      2.74 o 
  -6   5   5       88.38       83.38      5.68 o 
  -5   5   5       13.69       11.47      2.22 o 
  -4   5   5       10.78        8.07      2.15 o 
  -3   5   5       17.10       19.15      4.93 o 
  -2   5   5      165.81      168.04     11.33 o 
  -1   5   5      215.60      216.47     20.43 o 
   0   5   5       68.74       65.00      3.78 o 
   1   5   5        4.70        1.56      2.15 o 
   2   5   5        2.84        2.60      2.17 o 
   3   5   5      312.33      302.89     22.82 o 
   4   5   5      117.00      112.88      7.10 o 
   5   5   5        0.41       -1.05      2.07 o 
   6   5   5       82.93       83.44      4.13 o 
   7   5   5        6.17        3.15      2.21 o 
   8   5   5       29.41       32.94      3.41 o 
   9   5   5        0.28       -0.43      2.20 o 
  10   5   5        3.53        0.97      2.33 o 
  11   5   5        0.00       -3.08      2.28 o 
  12   5   5       12.82        3.55      3.54 o 
 -14   6   5        3.77        5.71      4.07 o 
 -13   6   5        3.94        4.89      3.88 o 
 -12   6   5        5.00        3.98      3.64 o 
 -11   6   5        1.24        2.45      3.47 o 
 -10   6   5        7.50        6.98      3.18 o 
  -9   6   5        0.69       -0.34      2.43 o 
  -8   6   5       13.06        8.58      3.43 o 
  -7   6   5        1.01       -2.55      2.33 o 
  -6   6   5       24.58       25.13      3.73 o 
  -5   6   5        1.48        2.31      1.89 o 
  -4   6   5       62.39       61.33      3.69 o 
  -3   6   5       11.16        8.21      2.56 o 
  -2   6   5       51.42       54.11      4.65 o 
  -1   6   5        7.28        5.63      2.29 o 
   0   6   5        4.02        1.38      2.03 o 
   1   6   5       28.98       25.09      3.40 o 
   2   6   5        2.02        2.34      2.49 o 
   3   6   5      128.28      120.07      7.37 o 
   4   6   5       38.49       31.02      5.35 o 
   5   6   5        0.36       -2.66      2.74 o 
   6   6   5        3.60        2.34      2.74 o 
   7   6   5       15.35        8.71      4.30 o 
   8   6   5        0.38       -5.23      3.74 o 
   9   6   5        0.06       -4.18      6.12 o 
  10   6   5        1.68        0.22      4.39 o 
 -12   7   5        0.00       -0.58      3.61 o 
 -11   7   5        1.17       -3.40      2.34 o 
 -10   7   5        0.89       -0.34      2.93 o 
  -9   7   5       27.53       34.34      4.77 o 
  -8   7   5       15.66       12.51      5.84 o 
  -7   7   5       10.55        8.50      3.33 o 
  -6   7   5        0.02       -3.18      2.60 o 
  -5   7   5       22.39       22.84      5.94 o 
  -4   7   5       12.41        9.81      2.65 o 
  -3   7   5       12.55        8.95      2.60 o 
  -2   7   5        1.66       -0.86      2.23 o 
  -1   7   5       10.88        6.03      3.19 o 
   0   7   5       25.96       27.70      5.32 o 
   1   7   5        0.19       -2.19      2.14 o 
   2   7   5        1.39       -4.24      2.83 o 
   3   7   5       11.56       10.38      3.94 o 
   4   7   5        1.26       -3.01      3.06 o 
   5   7   5        0.55       -1.49      4.75 o 
   6   7   5       24.41       33.22      5.60 o 
   7   7   5        4.45        7.23      4.43 o 
  -7   8   5        0.24        0.62      3.14 o 
  -6   8   5        0.01       -0.23      2.88 o 
  -5   8   5        4.54        3.30      3.18 o 
  -4   8   5        0.78       -1.18      2.92 o 
  -3   8   5       51.30       66.33     13.27 o 
  -2   8   5       10.15        7.88      5.58 o 
  -1   8   5       11.10       14.81      4.10 o 
   0   8   5       16.35       17.82      4.67 o 
   1   8   5        1.31        1.04      3.46 o 
   2   8   5        0.13       -3.99      3.55 o 
   3   8   5        4.24        3.09      3.80 o 
 -19   0   6        6.65       11.62      4.00 o 
 -18   0   6       15.49        7.39      3.62 o 
 -17   0   6       10.38        6.42      4.11 o 
 -16   0   6       30.15       28.14      4.50 o 
 -15   0   6        0.21        1.03      2.85 o 
 -14   0   6      159.14      148.81      7.14 o 
 -13   0   6      166.80      160.54      7.11 o 
 -12   0   6        2.78        1.55      2.41 o 
 -11   0   6       51.30       58.39      4.53 o 
 -10   0   6       15.45       12.34      2.85 o 
  -9   0   6       37.84       41.12      5.95 o 
  -8   0   6      961.24      927.12     33.27 o 
  -7   0   6       36.00       42.30      6.13 o 
  -6   0   6      335.44      339.32     12.67 o 
  -5   0   6       10.01        6.29      2.19 o 
  -4   0   6       14.04        9.87      3.81 o 
  -3   0   6        4.94        4.74      3.32 o 
  -2   0   6       19.49       22.25      4.71 o 
  -1   0   6       76.53       69.08      6.41 o 
   0   0   6      259.14      253.20     12.49 o 
   1   0   6        8.09        9.60      3.85 o 
   2   0   6       23.74       28.58      5.10 o 
   3   0   6        7.69        8.87      3.71 o 
   4   0   6      122.94      106.77      7.69 o 
   5   0   6      163.86      154.66      9.51 o 
   6   0   6       18.75       20.90      5.08 o 
   7   0   6      214.60      217.37     11.92 o 
   8   0   6        2.71        5.04      4.04 o 
   9   0   6        1.18        1.28      3.71 o 
  10   0   6        9.19        4.78      4.67 o 
  11   0   6        3.67       -2.70      4.31 o 
  12   0   6       13.45       15.96      6.33 o 
  13   0   6        0.14       -3.93      4.20 o 
 -19   1   6        1.23        0.07      2.71 o 
 -18   1   6       11.70       12.85      3.37 o 
 -17   1   6        3.18        2.66      2.47 o 
 -16   1   6        0.03       -1.10      3.31 o 
 -15   1   6        0.02       -2.63      1.75 o 
 -14   1   6       16.44       12.23      2.44 o 
 -13   1   6       19.53       21.38      2.56 o 
 -12   1   6       69.32       66.82      3.37 o 
 -11   1   6        0.61       -0.65      1.50 o 
 -10   1   6      158.44      145.41      4.48 o 
  -9   1   6      560.44      543.59     10.12 o 
  -8   1   6        7.43        6.90      1.73 o 
  -7   1   6      148.18      147.41      4.20 o 
  -6   1   6       33.45       24.37      3.55 o 
  -5   1   6        9.95       11.40      2.58 o 
  -4   1   6       66.65       60.31      2.91 o 
  -3   1   6       10.57        7.91      1.78 o 
  -2   1   6       98.79      106.08      5.32 o 
  -1   1   6       66.49       64.27      5.31 o 
   0   1   6       44.23       45.90      4.33 o 
   1   1   6       27.17       26.74      3.46 o 
   2   1   6       20.08       17.30      3.11 o 
   3   1   6        5.66        2.72      2.29 o 
   4   1   6        3.20        1.15      2.19 o 
   5   1   6       15.42       16.68      4.03 o 
   6   1   6      132.91      123.89      9.53 o 
   7   1   6      190.63      195.62      7.95 o 
   8   1   6       11.54       12.63      3.44 o 
   9   1   6        1.75       -0.15      2.61 o 
  10   1   6        0.99       -2.53      2.59 o 
  11   1   6        0.87       -1.01      3.18 o 
  12   1   6        0.16       -3.80      2.85 o 
  13   1   6        2.32       -1.21      3.36 o 
 -18   2   6        0.02       -3.11      2.62 o 
 -17   2   6        0.85       -1.28      2.43 o 
 -16   2   6        3.62        1.59      2.48 o 
 -15   2   6        0.91       -1.16      2.32 o 
 -14   2   6        1.04       -0.31      2.29 o 
 -13   2   6       58.15       66.62      6.48 o 
 -12   2   6       48.76       42.68      5.39 o 
 -11   2   6       22.89       26.45      4.34 o 
 -10   2   6        2.55        2.68      1.69 o 
  -9   2   6      167.20      159.31      4.64 o 
  -8   2   6      126.04      122.23      3.39 o 
  -7   2   6       73.93       68.26      3.83 o 
  -6   2   6       56.67       56.74      3.19 o 
  -5   2   6       15.74       10.50      2.55 o 
  -4   2   6        0.03       -2.46      1.64 o 
  -3   2   6        2.72        0.09      1.87 o 
  -2   2   6      112.07      109.12      7.07 o 
  -1   2   6      123.00      111.46      5.42 o 
   0   2   6      380.27      362.55     11.02 o 
   1   2   6      285.73      253.27      8.64 o 
   2   2   6       97.89      111.50      4.83 o 
   3   2   6      467.84      479.06     13.68 o 
   4   2   6       13.03       13.10      3.01 o 
   5   2   6        2.02       -1.03      2.27 o 
   6   2   6        3.13       -0.20      2.39 o 
   7   2   6       34.06       46.30      6.79 o 
   8   2   6       35.55       36.44      4.48 o 
   9   2   6        0.50       -3.05      2.45 o 
  10   2   6        0.28       -4.01      2.68 o 
  11   2   6        9.09        6.20      3.57 o 
  12   2   6        0.35       -4.29      2.86 o 
  13   2   6        6.18       -0.18      3.43 o 
 -18   3   6        0.34       -2.84      2.66 o 
 -17   3   6        2.57        4.14      3.03 o 
 -16   3   6        1.92       -0.99      2.58 o 
 -15   3   6       24.55       26.05      3.72 o 
 -14   3   6       42.98       50.82      4.62 o 
 -13   3   6      242.05      263.64      8.31 o 
 -12   3   6        1.20        0.37      3.07 o 
 -11   3   6       39.25       40.52      5.18 o 
 -10   3   6      152.44      146.41      7.39 o 
  -9   3   6      164.78      179.71      9.65 o 
  -8   3   6       17.79       16.46      4.40 o 
  -7   3   6       41.34       40.54      8.86 o 
  -6   3   6       43.31       39.14      3.24 o 
  -5   3   6        0.29       -1.26      1.25 o 
  -4   3   6       40.13       36.23      2.98 o 
  -3   3   6       98.06       94.79      3.51 o 
  -2   3   6       14.50       16.55      2.91 o 
  -1   3   6       11.58       10.97      2.82 o 
   0   3   6       12.50       11.91      4.35 o 
   1   3   6      261.54      246.90     11.69 o 
   2   3   6      307.21      292.62     12.67 o 
   3   3   6        1.63        2.18      2.80 o 
   4   3   6        0.27       -1.24      2.04 o 
   5   3   6        6.89        8.10      2.65 o 
   6   3   6        7.06        4.47      2.52 o 
   7   3   6        0.00       -3.07      2.05 o 
   8   3   6        0.83       -3.34      2.28 o 
   9   3   6        0.00       -2.90      2.51 o 
  10   3   6       46.90       47.11      5.34 o 
  11   3   6        9.01        9.38      3.53 o 
  12   3   6        3.81       -0.29      3.22 o 
 -17   4   6        1.69        1.85      3.56 o 
 -16   4   6        1.02        0.58      3.69 o 
 -15   4   6       50.13       41.65      7.70 o 
 -14   4   6       22.15       32.72      5.29 o 
 -13   4   6       72.31       85.76      6.26 o 
 -12   4   6        0.15       -2.24      3.02 o 
 -11   4   6       96.00       89.05     13.84 o 
 -10   4   6        2.64        5.03      4.33 o 
  -9   4   6        0.93        1.68      2.38 o 
  -8   4   6       19.19       20.91      6.73 o 
  -7   4   6       24.18       23.27      3.59 o 
  -6   4   6       40.52       39.48     10.11 o 
  -5   4   6       19.96       17.20      2.73 o 
  -4   4   6       17.54       12.36      2.46 o 
  -3   4   6       13.79        9.89      2.36 o 
  -2   4   6       23.65       19.51      4.10 o 
  -1   4   6        7.66        5.44      2.20 o 
   0   4   6       18.04       14.93      3.51 o 
   1   4   6       58.91       64.05      3.49 o 
   2   4   6        5.61        4.52      2.08 o 
   3   4   6      179.66      173.82     12.88 o 
   4   4   6      214.14      220.43      9.32 o 
   5   4   6        8.58       11.15      2.92 o 
   6   4   6        7.70        5.75      2.81 o 
   7   4   6       11.06       10.86      3.14 o 
   8   4   6        0.00       -3.73      2.49 o 
   9   4   6        3.81       -1.11      2.79 o 
  10   4   6        7.52        5.47      3.12 o 
  11   4   6        0.09       -2.35      2.81 o 
 -15   5   6        0.11       -5.09      3.39 o 
 -14   5   6        6.27        2.10      3.75 o 
 -13   5   6        8.88        8.39      3.95 o 
 -12   5   6        0.32       -0.40      3.36 o 
 -11   5   6        4.96        4.39      3.54 o 
 -10   5   6        8.56        4.09      3.36 o 
  -9   5   6        6.83        6.88      3.68 o 
  -8   5   6       18.20       17.69      3.31 o 
  -7   5   6        9.80       10.59      2.95 o 
  -6   5   6        7.84        7.18      3.01 o 
  -5   5   6       77.37       70.46      4.42 o 
  -4   5   6       28.75       33.92      4.39 o 
  -3   5   6       19.73       24.72      6.21 o 
  -2   5   6        3.79        2.34      2.16 o 
  -1   5   6       35.21       38.34      3.77 o 
   0   5   6       10.70        8.13      2.64 o 
   1   5   6        8.98        4.75      2.53 o 
   2   5   6        7.61        7.49      2.80 o 
   3   5   6      219.89      205.95     17.62 o 
   4   5   6       14.17       19.80      3.81 o 
   5   5   6       83.89       95.31      5.76 o 
   6   5   6       21.41       29.79      6.99 o 
   7   5   6        0.09       -0.28      3.22 o 
   8   5   6        9.19        3.72      2.67 o 
   9   5   6        0.43       -3.74      2.49 o 
 -13   6   6       13.00       10.04      5.68 o 
 -12   6   6       14.22       17.64      4.70 o 
 -11   6   6        1.66       -0.51      3.14 o 
 -10   6   6        0.08       -4.12      4.41 o 
  -9   6   6        1.32        2.82      2.87 o 
  -8   6   6       12.15        9.65      3.30 o 
  -7   6   6       38.42       53.40      5.37 o 
  -6   6   6      109.17      107.95     12.18 o 
  -5   6   6       44.50       60.28      8.47 o 
  -4   6   6       45.34       44.23      5.28 o 
  -3   6   6        0.30       -2.82      2.05 o 
  -2   6   6       27.25       24.90      3.26 o 
  -1   6   6        1.59       -1.23      2.09 o 
   0   6   6        1.39       -0.27      2.34 o 
   1   6   6       38.26       35.44      4.12 o 
   2   6   6       28.01       30.70      6.83 o 
   3   6   6        0.29       -0.71      2.62 o 
   4   6   6        1.49       -2.36      3.53 o 
   5   6   6        0.14       -4.16      2.77 o 
   6   6   6        5.75        7.06      3.28 o 
   7   6   6        0.14       -1.58      3.13 o 
 -10   7   6        6.77       12.73      3.91 o 
  -9   7   6       13.64       13.75      4.85 o 
  -8   7   6       38.71       55.44      5.79 o 
  -7   7   6        1.24       -2.97      2.80 o 
  -6   7   6        0.22        2.37      2.96 o 
  -5   7   6       18.50       16.03      6.28 o 
  -4   7   6       26.74       24.49      4.21 o 
  -3   7   6        0.57       -2.25      2.45 o 
  -2   7   6        6.23        6.92      2.80 o 
  -1   7   6        6.60        3.53      2.69 o 
   0   7   6       27.28       20.61      4.20 o 
   1   7   6       11.05        9.28      3.28 o 
   2   7   6        0.09       -2.66      2.59 o 
   3   7   6        1.84       -2.80      3.42 o 
   4   7   6        0.75        2.58      3.83 o 
 -18   1   7       18.44       23.02      4.79 o 
 -17   1   7        2.83        2.43      2.94 o 
 -16   1   7       22.93       26.29      3.91 o 
 -15   1   7        0.07        0.48      2.44 o 
 -14   1   7        0.03       -2.75      1.83 o 
 -13   1   7        0.63       -1.92      1.75 o 
 -12   1   7        4.29        4.16      2.01 o 
 -11   1   7       47.08       59.26      3.76 o 
 -10   1   7      142.02      143.22      4.64 o 
  -9   1   7       28.64       35.69      2.94 o 
  -8   1   7        0.72       -1.44      1.89 o 
  -7   1   7        1.87        1.03      1.97 o 
  -6   1   7      121.63      101.88      5.12 o 
  -5   1   7        7.76        2.52      2.31 o 
  -4   1   7       14.09        9.36      2.68 o 
  -3   1   7        6.89        4.94      2.82 o 
  -2   1   7       71.69       65.24      4.78 o 
  -1   1   7      112.12      118.25     10.85 o 
   0   1   7       11.68        8.89      3.10 o 
   1   1   7        1.83        2.38      3.55 o 
   2   1   7       28.43       27.67      4.07 o 
   3   1   7       44.58       44.39      5.25 o 
   4   1   7       22.22       22.25      3.87 o 
   5   1   7        9.90       11.30      3.34 o 
   6   1   7        0.68       -3.24      2.50 o 
   7   1   7        7.53        3.88      2.77 o 
   8   1   7       11.83       11.72      5.33 o 
   9   1   7       30.68       32.22      4.75 o 
  10   1   7        1.69       -2.21      3.17 o 
  11   1   7        1.08        1.27      3.24 o 
 -17   2   7       17.19       19.35      3.88 o 
 -16   2   7        8.08        8.63      3.20 o 
 -15   2   7        0.50       -2.35      2.59 o 
 -14   2   7        0.02       -3.45      2.30 o 
 -13   2   7       29.20       26.24      4.85 o 
 -12   2   7       45.06       48.33      5.67 o 
 -11   2   7       72.70       85.92     16.25 o 
 -10   2   7       21.38       31.39      7.98 o 
  -9   2   7      167.88      170.20      7.75 o 
  -8   2   7       80.80       77.05      4.17 o 
  -7   2   7       48.11       45.37      3.43 o 
  -6   2   7       19.40       14.17      2.45 o 
  -5   2   7       52.27       36.35      4.18 o 
  -4   2   7        0.32       -2.99      1.99 o 
  -3   2   7        0.10       -3.60      2.84 o 
  -2   2   7      103.54       98.73      5.67 o 
  -1   2   7       27.48       23.25      3.77 o 
   0   2   7        2.74        2.21      2.64 o 
   1   2   7       40.07       40.87      4.69 o 
   2   2   7       44.83       51.33      6.77 o 
   3   2   7      267.80      282.56     10.26 o 
   4   2   7       41.16       45.45      4.97 o 
   5   2   7        0.14        1.19      2.77 o 
   6   2   7        1.60       -2.81      2.58 o 
   7   2   7       17.41       22.26      4.11 o 
   8   2   7        6.73        3.98      3.80 o 
   9   2   7        2.18       -0.30      3.09 o 
  10   2   7        7.77        6.71      3.72 o 
  11   2   7        0.77       -0.45      3.65 o 
 -16   3   7        0.03       -1.32      3.46 o 
 -15   3   7        0.97        1.18      3.64 o 
 -14   3   7        0.00       -1.62      3.12 o 
 -13   3   7       92.29      108.85      7.15 o 
 -12   3   7       78.69       84.96      6.20 o 
 -11   3   7        5.01        4.73      3.60 o 
 -10   3   7        7.63       10.72      3.74 o 
  -9   3   7      308.89      329.27     25.00 o 
  -8   3   7       17.16       16.22      5.61 o 
  -7   3   7       52.83       64.24     13.10 o 
  -6   3   7        8.12        2.58      2.64 o 
  -5   3   7        0.06       -2.92      1.95 o 
  -4   3   7       26.23       20.38      3.36 o 
  -3   3   7       16.09        9.38      2.47 o 
  -2   3   7        6.70        4.69      2.78 o 
  -1   3   7        0.00       -1.81      1.97 o 
   0   3   7       36.15       33.73      3.61 o 
   1   3   7       11.10        7.25      2.79 o 
   2   3   7      186.07      170.63      6.51 o 
   3   3   7        5.85        3.24      2.75 o 
   4   3   7        7.05        5.24      2.78 o 
   5   3   7       17.96       24.12      6.36 o 
   6   3   7       56.37       64.67      5.49 o 
   7   3   7        7.78        7.32      5.92 o 
   8   3   7        0.89       -3.51      2.97 o 
   9   3   7       20.02       14.54      5.03 o 
  10   3   7        4.30        1.35      3.59 o 
 -15   4   7        2.25        0.14      3.69 o 
 -14   4   7       15.60       15.52      4.76 o 
 -13   4   7       61.26       77.79      7.21 o 
 -12   4   7       42.90       50.47      6.24 o 
 -11   4   7        4.89        4.23      3.64 o 
 -10   4   7       72.76       79.69      5.92 o 
  -9   4   7       32.06       26.05      7.09 o 
  -8   4   7        0.12       -3.09      2.54 o 
  -7   4   7        3.46        8.02      2.93 o 
  -6   4   7       56.49       57.05      4.86 o 
  -5   4   7       56.91       61.06      6.51 o 
  -4   4   7       15.82       14.29      2.79 o 
  -3   4   7       18.45       15.60      3.54 o 
  -2   4   7       13.60        9.62      2.66 o 
  -1   4   7       20.67       19.02      3.11 o 
   0   4   7        4.26        1.59      2.36 o 
   1   4   7        1.19        0.37      2.47 o 
   2   4   7       74.13       73.01      6.80 o 
   3   4   7      107.24      116.56     19.14 o 
   4   4   7        2.58        0.87      3.02 o 
   5   4   7       79.69       88.97      5.44 o 
   6   4   7       46.55       69.65      5.65 o 
   7   4   7       21.89       23.13      4.82 o 
   8   4   7        7.58        8.20      3.39 o 
   9   4   7        7.02        3.77      3.49 o 
 -13   5   7        0.43        1.11      3.75 o 
 -12   5   7        4.81        0.79      3.34 o 
 -11   5   7       24.65       22.95      4.76 o 
 -10   5   7        2.67        3.15      3.39 o 
  -9   5   7        2.33       -1.28      3.93 o 
  -8   5   7        1.39       -2.37      2.53 o 
  -7   5   7        1.21       -0.63      2.69 o 
  -6   5   7        2.17        2.45      2.73 o 
  -5   5   7       34.72       39.56      4.69 o 
  -4   5   7        4.33        4.57      3.17 o 
  -3   5   7       11.91       11.00      2.78 o 
  -2   5   7       83.74       82.35      7.98 o 
  -1   5   7        9.53        9.09      2.87 o 
   0   5   7        3.46        1.00      2.57 o 
   1   5   7        0.28       -2.94      2.36 o 
   2   5   7       15.25        9.03      3.80 o 
   3   5   7        3.21       -2.41      3.48 o 
   4   5   7       23.31       32.26      4.70 o 
   5   5   7        6.59        8.24      3.56 o 
   6   5   7        1.91        4.94      3.41 o 
   7   5   7       28.64       32.32      6.42 o 
 -10   6   7        6.31        4.59      5.23 o 
  -9   6   7       24.28       28.78      7.06 o 
  -8   6   7       34.88       45.13      6.10 o 
  -7   6   7       11.86       17.18      4.02 o 
  -6   6   7        1.62        0.38      2.92 o 
  -5   6   7        5.80        4.05      3.30 o 
  -4   6   7        0.94        0.27      2.92 o 
  -3   6   7        0.37        0.46      2.47 o 
  -2   6   7        2.70        1.38      2.54 o 
  -1   6   7        4.44        0.35      2.61 o 
   0   6   7       10.06        9.72      3.15 o 
   1   6   7        7.22        4.20      2.92 o 
   2   6   7        0.69        0.75      2.72 o 
   3   6   7       10.41        5.88      5.40 o 
   4   6   7        2.89        0.28      3.48 o 
 -16   0   8       14.33       12.73      3.96 o 
 -15   0   8       31.32       35.79      6.96 o 
 -14   0   8       77.38       93.88      6.14 o 
 -13   0   8       12.54       11.97      4.55 o 
 -12   0   8       28.25       19.24      3.99 o 
 -11   0   8        0.17        0.59      2.72 o 
 -10   0   8       48.20       59.62      8.08 o 
  -9   0   8       85.43       87.43      8.20 o 
  -8   0   8        2.30        0.36      3.81 o 
  -7   0   8       19.85       23.84      5.54 o 
  -6   0   8       27.40       40.50      6.90 o 
  -5   0   8      105.90       97.77      8.40 o 
  -4   0   8       34.08       26.62      6.30 o 
  -3   0   8        0.62        2.15      3.79 o 
  -2   0   8       15.27        6.11      4.59 o 
   0   0   8       12.15       11.76      5.68 o 
   1   0   8       53.70       62.02      8.86 o 
   2   0   8        0.01       -0.13      4.12 o 
   3   0   8       67.71       83.05      8.23 o 
   4   0   8       34.34       47.86      7.41 o 
   5   0   8        3.02        2.10      4.26 o 
   6   0   8      182.15      193.37     12.62 o 
   7   0   8       38.48       50.42      8.20 o 
   8   0   8       17.48       22.75      6.46 o 
   9   0   8        3.80        4.75      5.05 o 
 -16   1   8       17.96       33.17      5.37 o 
 -15   1   8       11.24       20.65      4.56 o 
 -14   1   8       30.95       47.01      8.16 o 
 -13   1   8       59.63       69.18      6.56 o 
 -12   1   8        1.28        1.21      2.44 o 
 -11   1   8        3.43        3.73      2.52 o 
 -10   1   8        2.75        3.09      2.46 o 
  -9   1   8       83.04       76.46      4.31 o 
  -8   1   8      175.47      170.50     12.05 o 
  -7   1   8       27.35       33.93      3.67 o 
  -6   1   8       62.15       69.12      5.09 o 
  -5   1   8       32.45       26.14      4.10 o 
  -4   1   8       79.40       79.00      5.47 o 
  -3   1   8        9.66        4.11      2.89 o 
  -2   1   8        3.21       -2.61      2.92 o 
  -1   1   8       10.93        3.77      3.52 o 
   0   1   8       10.92        5.37      3.36 o 
   1   1   8        4.93        0.93      3.44 o 
   2   1   8      113.29      127.37      6.98 o 
   3   1   8       27.17       37.76      4.94 o 
   4   1   8       21.29       26.69      4.60 o 
   5   1   8       29.05       34.58      5.39 o 
   6   1   8        0.06        3.65      3.28 o 
   7   1   8       46.94       57.24      6.04 o 
   8   1   8       18.86       18.44      4.31 o 
 -15   2   8        3.98        2.86      3.45 o 
 -14   2   8        2.33        0.63      3.26 o 
 -13   2   8        0.12       -3.74      3.05 o 
 -12   2   8       11.68       10.99      3.93 o 
 -11   2   8        2.28        1.52      3.71 o 
 -10   2   8      194.58      203.32     16.49 o 
  -9   2   8        3.07        7.08      3.47 o 
  -8   2   8       29.82       29.71      4.58 o 
  -7   2   8       55.24       53.98      9.05 o 
  -6   2   8        7.65        1.52      2.68 o 
  -5   2   8       10.13        5.24      3.09 o 
  -4   2   8        2.95       -3.06      3.49 o 
  -3   2   8        0.00       -3.52      2.35 o 
  -2   2   8        0.00       -3.75      2.50 o 
  -1   2   8       28.43       32.19      9.36 o 
   0   2   8        4.55        0.78      2.71 o 
   1   2   8       10.60       13.37      5.27 o 
   2   2   8      113.12      110.70     10.78 o 
   3   2   8       14.43       18.52      4.23 o 
   4   2   8        3.25        0.75      5.07 o 
   5   2   8       34.08       32.48      4.95 o 
   6   2   8       18.67       22.95      6.17 o 
   7   2   8        2.23        3.36      3.64 o 
   8   2   8        1.21       -1.00      3.34 o 
 -14   3   8        1.70       -0.07      3.48 o 
 -13   3   8        0.00       -0.45      3.47 o 
 -12   3   8        0.01        2.33      3.65 o 
 -11   3   8        2.52        2.22      3.71 o 
 -10   3   8        0.24        0.12      3.35 o 
  -9   3   8      127.16      113.20     16.25 o 
  -8   3   8        1.91       -3.35      3.62 o 
  -7   3   8       39.09       47.53      7.90 o 
  -6   3   8        9.02        3.44      3.08 o 
  -5   3   8       34.18       32.54      6.53 o 
  -4   3   8       70.89       67.30      5.54 o 
  -3   3   8       19.68       17.80      5.81 o 
  -2   3   8        1.26       -5.19      3.46 o 
  -1   3   8       17.10        8.38      4.82 o 
   0   3   8        3.71        1.85      3.13 o 
   1   3   8       57.92       65.96      5.85 o 
   2   3   8       61.58       76.40      7.28 o 
   3   3   8       26.17       22.37      5.13 o 
   4   3   8        3.47        3.45      4.25 o 
   5   3   8       11.60       11.92      4.29 o 
   6   3   8       47.38       68.99      6.82 o 
   7   3   8        9.99        6.87      3.86 o 
 -13   4   8        6.22        7.11      4.21 o 
 -12   4   8        8.22       10.42      4.38 o 
 -11   4   8       50.32       65.01     12.70 o 
 -10   4   8        0.82        1.10      3.62 o 
  -9   4   8       11.40       15.22      4.52 o 
  -8   4   8       24.61       14.23      6.19 o 
  -7   4   8        5.60        6.98      3.10 o 
  -6   4   8       96.58       99.82     13.50 o 
  -5   4   8       50.20       51.77      6.88 o 
  -4   4   8        6.38        7.27      4.22 o 
  -3   4   8        6.40        4.28      2.74 o 
  -2   4   8       13.11        7.23      4.09 o 
  -1   4   8        0.65       -2.02      2.39 o 
   0   4   8        0.22       -0.40      2.83 o 
   1   4   8        9.94        6.34      3.03 o 
   2   4   8        6.59        9.55      6.05 o 
   3   4   8       51.12       71.95      8.59 o 
   4   4   8        0.43        1.82      6.30 o 
   5   4   8        0.01        0.87      6.21 o 
 -10   5   8       14.75       19.68      8.14 o 
  -9   5   8        3.48       10.66      6.09 o 
  -8   5   8       12.73       11.59      5.83 o 
  -7   5   8       40.95       48.87      5.66 o 
  -6   5   8       16.34       17.82      4.90 o 
  -5   5   8        0.06        3.25      3.31 o 
  -4   5   8       48.10       62.57      6.04 o 
  -3   5   8        0.01        0.20      2.81 o 
  -2   5   8        5.67        2.81      2.80 o 
  -1   5   8        0.09       -1.62      2.69 o 
   0   5   8        0.41        3.02      2.94 o 
   1   5   8        0.16       -1.97      2.61 o 
   2   5   8        0.17       -3.05      2.87 o 
   3   5   8        0.00       -4.39      3.63 o 
 -13   1   9        0.01       -4.50      3.28 o 
 -12   1   9        0.15       -4.31      4.33 o 
 -11   1   9       19.71       16.14      6.22 o 
 -10   1   9        4.65        6.32      4.97 o 
  -9   1   9        3.15        0.68      3.17 o 
  -8   1   9        0.50        1.12      3.30 o 
  -7   1   9       23.22       19.04      4.36 o 
  -6   1   9        8.97        6.76      3.65 o 
  -5   1   9       14.56       16.59      4.11 o 
  -4   1   9       14.37       12.89      3.99 o 
  -3   1   9        0.35       -4.90      3.27 o 
  -2   1   9       22.82       19.81      7.10 o 
  -1   1   9        1.38        2.70      3.69 o 
   0   1   9        5.38        4.79      4.57 o 
   1   1   9        2.17        0.83      6.51 o 
   2   1   9        6.64        7.65      3.84 o 
   3   1   9        1.13       -4.44      3.21 o 
   4   1   9        4.24        1.97      3.68 o 
   5   1   9        0.09       -3.54      3.29 o 
 -12   2   9        1.07       -0.83      3.66 o 
 -11   2   9       10.96       11.57      4.62 o 
 -10   2   9       47.12       58.18     16.31 o 
  -9   2   9       46.42       71.24      6.99 o 
  -8   2   9        0.96        6.20      3.65 o 
  -7   2   9        2.83        2.86      4.71 o 
  -6   2   9       33.39       31.61      7.00 o 
  -5   2   9        0.73       -5.02      4.23 o 
  -4   2   9        3.67       -2.40      4.90 o 
  -3   2   9       27.44       33.35     14.72 o 
  -2   2   9       30.70       27.43      5.03 o 
  -1   2   9        0.01       -0.63      3.40 o 
   0   2   9        1.37       -0.57      4.42 o 
   1   2   9       22.29       39.25      6.13 o 
   2   2   9        2.51       -1.10      6.97 o 
   3   2   9        2.17       -5.29      3.53 o 
   4   2   9        3.85       -0.58      4.67 o 
 -11   3   9        0.51       -0.25      3.82 o 
 -10   3   9       41.25       52.28      6.62 o 
  -9   3   9        0.42        0.40      3.80 o 
  -8   3   9       26.81       35.53      6.99 o 
  -7   3   9        1.30       -4.14      4.09 o 
  -6   3   9       15.10        9.84      5.61 o 
  -5   3   9       20.30       16.95      9.68 o 
  -4   3   9       32.60       27.61      4.97 o 
  -3   3   9        5.48       -5.53      4.37 o 
  -2   3   9        1.91       -3.11      4.45 o 
  -1   3   9       17.97       22.52      7.28 o 
   0   3   9       20.50       12.93      6.27 o 
   2   3   9       21.79       28.46      5.93 o 
  -8   4   9        4.50        2.91      5.84 o 
  -7   4   9       10.24        9.08      5.87 o 
  -6   4   9        0.75        0.87      4.89 o 
  -5   4   9        5.98        6.54      3.84 o 
  -4   4   9        4.73        4.17      3.62 o 
  -3   4   9       17.60       16.51      4.54 o 
  -2   4   9       23.18       19.49      6.88 o 
  -1   4   9        0.56        1.05      3.58 o 
  -7   0  10       25.54       30.35      7.69 o 
  -6   0  10       68.97       75.85     10.17 o 
  -5   0  10       16.05        9.93      5.51 o 
  -4   0  10        8.39        0.76      4.97 o 
  -2   0  10       23.89       57.51     15.35 o 
  -7   1  10        6.88        3.64      3.96 o 
  -6   1  10        1.39       -0.49      3.80 o 
  -5   1  10       42.05       41.65      5.83 o 
  -4   1  10       19.56       21.07     11.91 o 
  -3   1  10        0.76       -3.71      4.48 o 
                                                 
